# Supplementary material for: ﻿Four new species of Dothideomycetes (Ascomycota) from Pará Rubber (Heveabrasiliensis) in Yunnan Province, China
Source: MycoKeys. 2024 Mar 22;103:71–95. doi: 10.3897/mycokeys.103.117580 (PMC10980880; doi:10.3897/mycokeys.103.117580)
Supplement: XML Treatment for Melomastia [file mycokeys.103.117580-treatment2.xml]

<!DOCTYPE tp:taxon-treatment
  PUBLIC "-//TaxonX//DTD Taxonomic Treatment Publishing DTD v0 20100105//EN" "tax-treatment-NSO.dtd">
<tp:taxon-treatment xmlns:tp="http://www.plazi.org/taxpub"><tp:treatment-meta><kwd-group><label>Taxon classification</label><kwd>
                <named-content content-type="kingdom">Fungi</named-content>
              </kwd><kwd>
                <named-content content-type="order">Dyfrolomycetales</named-content>
              </kwd><kwd>
                <named-content content-type="family">Pleurotremataceae</named-content>
              </kwd></kwd-group><mixed-citation publication-type="journal"><person-group><name><surname>Xu</surname><given-names>Rui-Fang</given-names></name><name><surname>Karunarathna</surname><given-names>Samantha C.</given-names></name><name><surname>Phukhamsakda</surname><given-names>Chayanard</given-names></name><name><surname>Dai</surname><given-names>Dong-Qin</given-names></name><name><surname>Elgorban</surname><given-names>Abdallah M.</given-names></name><name><surname>Suwannarach</surname><given-names>Nakarin</given-names></name><name><surname>Kumla</surname><given-names>Jaturong</given-names></name><name><surname>Wang</surname><given-names>Xiao-Yan</given-names></name><name><surname>Tibpromma</surname><given-names>Saowaluck</given-names></name></person-group><article-title>﻿Four new species of <tp:taxon-name><tp:taxon-name-part taxon-name-part-type="class">Dothideomycetes</tp:taxon-name-part></tp:taxon-name> (<tp:taxon-name><tp:taxon-name-part taxon-name-part-type="phylum">Ascomycota</tp:taxon-name-part></tp:taxon-name>) from Pará Rubber (<italic><tp:taxon-name><tp:taxon-name-part taxon-name-part-type="genus" reg="Hevea">Hevea</tp:taxon-name-part><tp:taxon-name-part taxon-name-part-type="species" reg="brasiliensis">brasiliensis</tp:taxon-name-part></tp:taxon-name></italic>) in Yunnan Province, China</article-title><source>MycoKeys</source><day>22</day><month>03</month><year>2024</year><volume>103</volume><fpage>71</fpage><lpage>95</lpage><pub-id pub-id-type="doi">10.3897/mycokeys.103.117580</pub-id></mixed-citation></tp:treatment-meta><tp:nomenclature><label>﻿</label><tp:taxon-name>
              <object-id xmlns:xlink="http://www.w3.org/1999/xlink" content-type="arpha" xlink:type="simple">8EFACC3C-4048-570A-815E-A64DB3C825D3</object-id>
              <tp:taxon-name-part taxon-name-part-type="genus" reg="Melomastia">Melomastia</tp:taxon-name-part>
            </tp:taxon-name><tp:taxon-authority>Nitschke ex Sacc.</tp:taxon-authority></tp:nomenclature><tp:treatment-sec sec-type="notes" id="SECID0EBJAE"><title>Notes.</title><p><italic><tp:taxon-name><tp:taxon-name-part taxon-name-part-type="genus" reg="Melomastia">Melomastia</tp:taxon-name-part></tp:taxon-name></italic> was introduced by <xref ref-type="bibr" rid="B63">Saccardo (1875)</xref> with <italic><tp:taxon-name><tp:taxon-name-part taxon-name-part-type="genus" reg="Melomastia">M.</tp:taxon-name-part><tp:taxon-name-part taxon-name-part-type="species" reg="mastoidea">mastoidea</tp:taxon-name-part></tp:taxon-name></italic> as the type species (<xref ref-type="bibr" rid="B33">Kang et al. 1999</xref>). <italic><tp:taxon-name><tp:taxon-name-part taxon-name-part-type="genus" reg="Melomastia">Melomastia</tp:taxon-name-part></tp:taxon-name></italic> has been recorded with 63 epithets in <xref ref-type="bibr" rid="B28">Index Fungorum (2024)</xref>. Most <italic><tp:taxon-name><tp:taxon-name-part taxon-name-part-type="genus" reg="Melomastia">Melomastia</tp:taxon-name-part></tp:taxon-name></italic> species have been found in terrestrial, freshwater and marine habitats and they have a wide geographical distribution in Africa, China, Germany, Italy, Japan, Poland and the United States of America (<xref ref-type="bibr" rid="B54">Norphanphoun et al. 2017</xref>; <xref ref-type="bibr" rid="B14">Dayarathne et al. 2020</xref>; <xref ref-type="bibr" rid="B39">Li et al. 2022</xref>; <xref ref-type="bibr" rid="B37">Kularathnage et al. 2023</xref>). <italic><tp:taxon-name><tp:taxon-name-part taxon-name-part-type="genus" reg="Melomastia">Melomastia</tp:taxon-name-part></tp:taxon-name></italic> was discovered to be closely related to <italic><tp:taxon-name><tp:taxon-name-part taxon-name-part-type="genus" reg="Dyfrolomyces">Dyfrolomyces</tp:taxon-name-part></tp:taxon-name></italic> and their exact relationship is still unknown. <xref ref-type="bibr" rid="B39">Li et al. (2022)</xref> reclassified <italic><tp:taxon-name><tp:taxon-name-part taxon-name-part-type="genus" reg="Dyfrolomyces">Dyfrolomyces</tp:taxon-name-part></tp:taxon-name></italic> as <italic><tp:taxon-name><tp:taxon-name-part taxon-name-part-type="genus" reg="Melomastia">Melomastia</tp:taxon-name-part></tp:taxon-name></italic>, based on morphology and phylogeny of four newly-introduced species from Olive in Sichuan Province, China. <italic><tp:taxon-name><tp:taxon-name-part taxon-name-part-type="genus" reg="Melomastia">Melomastia</tp:taxon-name-part><tp:taxon-name-part taxon-name-part-type="species" reg="tiomanensis">tiomanensis</tp:taxon-name-part></tp:taxon-name></italic> and <italic><tp:taxon-name><tp:taxon-name-part taxon-name-part-type="genus" reg="Melomastia">M.</tp:taxon-name-part><tp:taxon-name-part taxon-name-part-type="species" reg="chromolaenae">chromolaenae</tp:taxon-name-part></tp:taxon-name></italic> exhibit spindle-shape, 6–11-septate ascospores with acute ends. Additionally, the phylogenetic analysis conducted by <xref ref-type="bibr" rid="B37">Kularathnage et al. (2023)</xref> showed that <italic><tp:taxon-name><tp:taxon-name-part taxon-name-part-type="genus" reg="Melomastia">M.</tp:taxon-name-part><tp:taxon-name-part taxon-name-part-type="species" reg="tiomanensis">tiomanensis</tp:taxon-name-part></tp:taxon-name></italic> and <italic><tp:taxon-name><tp:taxon-name-part taxon-name-part-type="genus" reg="Melomastia">M.</tp:taxon-name-part><tp:taxon-name-part taxon-name-part-type="species" reg="chromolaenae">chromolaenae</tp:taxon-name-part></tp:taxon-name></italic> form a distinct lineage. Thus, <italic><tp:taxon-name><tp:taxon-name-part taxon-name-part-type="genus" reg="Melomastia">M.</tp:taxon-name-part><tp:taxon-name-part taxon-name-part-type="species" reg="tiomanensis">tiomanensis</tp:taxon-name-part></tp:taxon-name></italic> and <italic><tp:taxon-name><tp:taxon-name-part taxon-name-part-type="genus" reg="Melomastia">M.</tp:taxon-name-part><tp:taxon-name-part taxon-name-part-type="species" reg="chromolaenae">chromolaenae</tp:taxon-name-part></tp:taxon-name></italic> were moved into <italic><tp:taxon-name><tp:taxon-name-part taxon-name-part-type="genus" reg="Dyfrolomyces">Dyfrolomyces</tp:taxon-name-part></tp:taxon-name></italic> and named <italic><tp:taxon-name><tp:taxon-name-part taxon-name-part-type="genus" reg="Dyfrolomyces">Dyfrolomyces</tp:taxon-name-part><tp:taxon-name-part taxon-name-part-type="species" reg="tiomanensis">tiomanensis</tp:taxon-name-part></tp:taxon-name></italic> and <italic><tp:taxon-name><tp:taxon-name-part taxon-name-part-type="genus" reg="Dyfrolomyces">Dyfrolomyces</tp:taxon-name-part><tp:taxon-name-part taxon-name-part-type="species" reg="chromolaenae">chromolaenae</tp:taxon-name-part></tp:taxon-name></italic>. <italic><tp:taxon-name><tp:taxon-name-part taxon-name-part-type="genus" reg="Melomastia">Melomastia</tp:taxon-name-part></tp:taxon-name></italic> is characterised by immersed, ostiolate ascomata, multiple layered, dark brown peridium, filamentous pseudoparaphyses, unitunicate, cylindrical, 8-spored asci and ovoid, hyaline, 1–10-septate, fusiform to oblong ascospores with rounded or acute ends, with or without gelatinous sheath (<xref ref-type="bibr" rid="B54">Norphanphoun et al. 2017</xref>; <xref ref-type="bibr" rid="B14">Dayarathne et al. 2020</xref>; <xref ref-type="bibr" rid="B39">Li et al. 2022</xref>; <xref ref-type="bibr" rid="B37">Kularathnage et al. 2023</xref>). However, the asexual morph of <italic><tp:taxon-name><tp:taxon-name-part taxon-name-part-type="genus" reg="Melomastia">Melomastia</tp:taxon-name-part></tp:taxon-name></italic> is still unknown (<xref ref-type="bibr" rid="B54">Norphanphoun et al. 2017</xref>; <xref ref-type="bibr" rid="B39">Li et al. 2022</xref>; <xref ref-type="bibr" rid="B37">Kularathnage et al. 2023</xref>).</p></tp:treatment-sec><ref-list><ref id="B63"><mixed-citation xmlns:xlink="http://www.w3.org/1999/xlink" xlink:type="simple"><person-group><name name-style="western"><surname>Saccardo</surname><given-names>P</given-names></name></person-group> (<year>1875</year>) <article-title>Conspectus generum pyrenomycetum italicorum additis speciebus fungorum Venetorum novis vel criticis, systemate carpologico dispositorum.</article-title><source>Atti della Società Veneto-Trentina di Scienze Naturali</source><volume>4</volume>: <fpage>77</fpage>–<lpage>100</lpage>.</mixed-citation></ref><ref id="B33"><mixed-citation xmlns:xlink="http://www.w3.org/1999/xlink" xlink:type="simple"><person-group><name name-style="western"><surname>Kang</surname><given-names>J-C</given-names></name><name name-style="western"><surname>Hyde</surname><given-names>K</given-names></name><name name-style="western"><surname>Kong</surname><given-names>RYC</given-names></name></person-group> (<year>1999</year>) <article-title>Studies on <tp:taxon-name><tp:taxon-name-part taxon-name-part-type="order">Amphisphaeriales</tp:taxon-name-part></tp:taxon-name>: The genera excluded from the <tp:taxon-name><tp:taxon-name-part taxon-name-part-type="family">Amphisphaeriaceae</tp:taxon-name-part></tp:taxon-name>, <tp:taxon-name><tp:taxon-name-part taxon-name-part-type="family">Cainiaceae</tp:taxon-name-part></tp:taxon-name> and <tp:taxon-name><tp:taxon-name-part taxon-name-part-type="family">Clypeosphaeriaceae</tp:taxon-name-part></tp:taxon-name>.</article-title><source>Fungal Diversity</source><volume>2</volume>: <fpage>135</fpage>–<lpage>151</lpage>. <ext-link xlink:href="10.1007/BF02464294" ext-link-type="doi" xlink:type="simple">https://doi.org/10.1007/BF02464294</ext-link></mixed-citation></ref><ref id="B28"><mixed-citation xmlns:xlink="http://www.w3.org/1999/xlink" xlink:type="simple">Index Fungorum (<year>2024</year>) Index Fungorum. <ext-link xlink:href="https://www.indexfungorum.org" ext-link-type="uri" xlink:type="simple">https://www.indexfungorum.org</ext-link> [January 15, 2024]</mixed-citation></ref><ref id="B54"><mixed-citation xmlns:xlink="http://www.w3.org/1999/xlink" xlink:type="simple"><person-group><name name-style="western"><surname>Norphanphoun</surname><given-names>C</given-names></name><name name-style="western"><surname>Jeewon</surname><given-names>R</given-names></name><name name-style="western"><surname>Mckenzie</surname><given-names>EHC</given-names></name><name name-style="western"><surname>Wen</surname><given-names>T-C</given-names></name><name name-style="western"><surname>Camporesi</surname><given-names>E</given-names></name><name name-style="western"><surname>Hyde</surname><given-names>KD</given-names></name></person-group> (<year>2017</year>) <article-title>Taxonomic position of <italic><tp:taxon-name><tp:taxon-name-part taxon-name-part-type="genus">Melomastia</tp:taxon-name-part><tp:taxon-name-part taxon-name-part-type="species">italica</tp:taxon-name-part></tp:taxon-name></italic> sp. nov. and phylogenetic reappraisal of <tp:taxon-name><tp:taxon-name-part taxon-name-part-type="order">Dyfrolomycetales</tp:taxon-name-part></tp:taxon-name>. Cryptogamie.</article-title><source>Mycologie</source><volume>38</volume>(<issue>4</issue>): <fpage>507</fpage>–<lpage>525</lpage>. <ext-link xlink:href="10.7872/crym/v38.iss4.2017.507" ext-link-type="doi" xlink:type="simple">https://doi.org/10.7872/crym/v38.iss4.2017.507</ext-link></mixed-citation></ref><ref id="B14"><mixed-citation xmlns:xlink="http://www.w3.org/1999/xlink" xlink:type="simple"><person-group><name name-style="western"><surname>Dayarathne</surname><given-names>M</given-names></name><name name-style="western"><surname>Maharachchikumbura</surname><given-names>S</given-names></name><name name-style="western"><surname>Hyde</surname><given-names>K</given-names></name><name name-style="western"><surname>Devadatha</surname><given-names>B</given-names></name><name name-style="western"><surname>Jones</surname><given-names>G</given-names></name><name name-style="western"><surname>Chomnunti</surname><given-names>P</given-names></name><name name-style="western"><surname>Khongphinitbunjong</surname><given-names>K</given-names></name></person-group> (<year>2020</year>) <article-title>Morpho-molecular characterization of microfungi associated with marine based habitats.</article-title><source>Mycosphere: Journal of Fungal Biology</source><volume>7019</volume>(<issue>1</issue>): <fpage>1</fpage>–<lpage>188</lpage>. <ext-link xlink:href="10.5943/mycosphere/11/1/1" ext-link-type="doi" xlink:type="simple">https://doi.org/10.5943/mycosphere/11/1/1</ext-link></mixed-citation></ref><ref id="B39"><mixed-citation xmlns:xlink="http://www.w3.org/1999/xlink" xlink:type="simple"><person-group><name name-style="western"><surname>Li</surname><given-names>W-L</given-names></name><name name-style="western"><surname>Maharachchikumbura</surname><given-names>SSN</given-names></name><name name-style="western"><surname>Cheewangkoon</surname><given-names>R</given-names></name><name name-style="western"><surname>Liu</surname><given-names>J-K</given-names></name></person-group> (<year>2022</year>) <article-title>Reassessment of <italic><tp:taxon-name><tp:taxon-name-part taxon-name-part-type="genus">Dyfrolomyces</tp:taxon-name-part></tp:taxon-name></italic> and four new species of <italic><tp:taxon-name><tp:taxon-name-part taxon-name-part-type="genus">Melomastia</tp:taxon-name-part></tp:taxon-name></italic> from Olive (<italic><tp:taxon-name><tp:taxon-name-part taxon-name-part-type="genus">Olea</tp:taxon-name-part><tp:taxon-name-part taxon-name-part-type="species">europaea</tp:taxon-name-part></tp:taxon-name></italic>) in Sichuan Province, China.</article-title><source>Journal of <tp:taxon-name><tp:taxon-name-part taxon-name-part-type="kingdom">Fungi</tp:taxon-name-part></tp:taxon-name> (Basel, Switzerland)</source><volume>8</volume>(<issue>1</issue>): <fpage>76</fpage>. <ext-link xlink:href="10.3390/jof8010076" ext-link-type="doi" xlink:type="simple">https://doi.org/10.3390/jof8010076</ext-link></mixed-citation></ref><ref id="B37"><mixed-citation xmlns:xlink="http://www.w3.org/1999/xlink" xlink:type="simple"><person-group><name name-style="western"><surname>Kularathnage</surname><given-names>N</given-names></name><name name-style="western"><surname>Tennakoon</surname><given-names>D</given-names></name><name name-style="western"><surname>Zhu</surname><given-names>X</given-names></name><name name-style="western"><surname>Zhou</surname><given-names>J</given-names></name><name name-style="western"><surname>Su</surname><given-names>B</given-names></name><name name-style="western"><surname>Xie</surname><given-names>Y</given-names></name><name name-style="western"><surname>Chen</surname><given-names>Q</given-names></name><name name-style="western"><surname>Calabon</surname><given-names>M</given-names></name><name name-style="western"><surname>Kirk</surname><given-names>P</given-names></name><name name-style="western"><surname>Senanayake</surname><given-names>I</given-names></name><name name-style="western"><surname>Doilom</surname><given-names>M</given-names></name><name name-style="western"><surname>Xu</surname><given-names>B</given-names></name><name name-style="western"><surname>Dong</surname><given-names>W</given-names></name><name name-style="western"><surname>Song</surname><given-names>J</given-names></name></person-group> (<year>2023</year>) <article-title>Reinstating <italic><tp:taxon-name><tp:taxon-name-part taxon-name-part-type="genus">Dyfrolomyces</tp:taxon-name-part></tp:taxon-name></italic> and introducing <italic><tp:taxon-name><tp:taxon-name-part taxon-name-part-type="genus">Melomastia</tp:taxon-name-part><tp:taxon-name-part taxon-name-part-type="species">pyriformis</tp:taxon-name-part></tp:taxon-name></italic> sp. nov. (<tp:taxon-name><tp:taxon-name-part taxon-name-part-type="family">Pleurotremataceae</tp:taxon-name-part></tp:taxon-name>, <tp:taxon-name><tp:taxon-name-part taxon-name-part-type="order">Dyfrolomycetales</tp:taxon-name-part></tp:taxon-name>) from Guangdong Province, China.</article-title><source>Current Research in Environmental &amp; Applied Mycology</source><volume>13</volume>(<issue>1</issue>): <fpage>13</fpage>. <ext-link xlink:href="10.5943/cream/13/1/16" ext-link-type="doi" xlink:type="simple">https://doi.org/10.5943/cream/13/1/16</ext-link></mixed-citation></ref></ref-list></tp:taxon-treatment>
