# Supplementary material for: ﻿Four new species of Dothideomycetes (Ascomycota) from Pará Rubber (Heveabrasiliensis) in Yunnan Province, China
Source: MycoKeys. 2024 Mar 22;103:71–95. doi: 10.3897/mycokeys.103.117580 (PMC10980880; doi:10.3897/mycokeys.103.117580)
Supplement: XML Treatment for Melomastia puerensis [file mycokeys.103.117580-treatment3.xml]

<!DOCTYPE tp:taxon-treatment
  PUBLIC "-//TaxonX//DTD Taxonomic Treatment Publishing DTD v0 20100105//EN" "tax-treatment-NSO.dtd">
<tp:taxon-treatment xmlns:tp="http://www.plazi.org/taxpub"><tp:treatment-meta><kwd-group><label>Taxon classification</label><kwd>
                <named-content content-type="kingdom">Fungi</named-content>
              </kwd><kwd>
                <named-content content-type="order">Dyfrolomycetales</named-content>
              </kwd><kwd>
                <named-content content-type="family">Pleurotremataceae</named-content>
              </kwd></kwd-group><mixed-citation publication-type="journal"><person-group><name><surname>Xu</surname><given-names>Rui-Fang</given-names></name><name><surname>Karunarathna</surname><given-names>Samantha C.</given-names></name><name><surname>Phukhamsakda</surname><given-names>Chayanard</given-names></name><name><surname>Dai</surname><given-names>Dong-Qin</given-names></name><name><surname>Elgorban</surname><given-names>Abdallah M.</given-names></name><name><surname>Suwannarach</surname><given-names>Nakarin</given-names></name><name><surname>Kumla</surname><given-names>Jaturong</given-names></name><name><surname>Wang</surname><given-names>Xiao-Yan</given-names></name><name><surname>Tibpromma</surname><given-names>Saowaluck</given-names></name></person-group><article-title>﻿Four new species of <tp:taxon-name><tp:taxon-name-part taxon-name-part-type="class">Dothideomycetes</tp:taxon-name-part></tp:taxon-name> (<tp:taxon-name><tp:taxon-name-part taxon-name-part-type="phylum">Ascomycota</tp:taxon-name-part></tp:taxon-name>) from Pará Rubber (<italic><tp:taxon-name><tp:taxon-name-part taxon-name-part-type="genus" reg="Hevea">Hevea</tp:taxon-name-part><tp:taxon-name-part taxon-name-part-type="species" reg="brasiliensis">brasiliensis</tp:taxon-name-part></tp:taxon-name></italic>) in Yunnan Province, China</article-title><source>MycoKeys</source><day>22</day><month>03</month><year>2024</year><volume>103</volume><fpage>71</fpage><lpage>95</lpage><pub-id pub-id-type="doi">10.3897/mycokeys.103.117580</pub-id></mixed-citation></tp:treatment-meta><tp:nomenclature><label>﻿</label><tp:taxon-name>
              <object-id xmlns:xlink="http://www.w3.org/1999/xlink" content-type="arpha" xlink:type="simple">2A8B05E7-481A-522A-B739-D3BF341077D4</object-id>
              <tp:taxon-name-part taxon-name-part-type="genus" reg="Melomastia">Melomastia</tp:taxon-name-part>
              <tp:taxon-name-part taxon-name-part-type="species" reg="puerensis">puerensis</tp:taxon-name-part>
              <object-id xmlns:xlink="http://www.w3.org/1999/xlink" xlink:type="simple">Index Fungorum number: IF901419</object-id>
              <object-id xmlns:xlink="http://www.w3.org/1999/xlink" xlink:type="simple">Facesoffungi number: FoF15195</object-id>
            </tp:taxon-name><tp:taxon-authority>R.F. Xu &amp; Tibpromma</tp:taxon-authority><tp:taxon-status xmlns:xlink="http://www.w3.org/1999/xlink" xlink:type="simple">sp. nov.</tp:taxon-status><xref ref-type="fig" rid="F2">Fig. 2</xref></tp:nomenclature><tp:treatment-sec sec-type="etymology" id="SECID0EJSAE"><title>Etymology.</title><p>The name refers to the location “Pu’er, Yunnan, China”, where the holotype was collected.</p></tp:treatment-sec><tp:treatment-sec sec-type="Holotype" id="SECID0EOSAE"><title>Holotype.</title><p><abbrev xmlns:xlink="http://www.w3.org/1999/xlink" xlink:title="Herbarium of Zhongkai University of Agriculture and Engineering" id="ABBRID0EUSAE" xlink:type="simple">ZHKU</abbrev> 23–0106.</p></tp:treatment-sec><tp:treatment-sec sec-type="description" id="SECID0EYSAE"><title>Description.</title><p><bold><italic>Saprobic</italic></bold> on a dead branch of <italic><tp:taxon-name><tp:taxon-name-part taxon-name-part-type="genus" reg="Hevea">Hevea</tp:taxon-name-part><tp:taxon-name-part taxon-name-part-type="species" reg="brasiliensis">brasiliensis</tp:taxon-name-part></tp:taxon-name></italic>. <bold><italic>Sexual morph</italic></bold>: Ascomata 260–720 μm high, 225–850 μm diam. (x‾ = 540 × 520 μm, n = 10), visible as black dots on the host surface, solitary or gregarious, immersed to slightly erumpent, subglobose or pyriform, carbonaceous, dark brown to black, ostiolate, papillate. Ostioles 205–220 × 195–258 µm (x‾ = 233 × 207 μm, n = 5), central, carbonaceous, dark brown to black. Peridium 40–120 µm wide, two-layered, outer layer, thick, carbonaceous, inner layer composed of several layers, brown to pale brown cells of textura angularis. Hamathecium comprises 2–4.5 μm wide, filiform, unbranched, hyaline, aseptate, guttulate, pseudoparaphyses, longer than asci. Asci 175–205 × 6–10 μm (x‾ = 190 × 8, n = 15), 8-spored, hyaline, bitunicate, cylindrical, flexuous, apically obtuse, with an ocular chamber, smooth-walled, short pedicellate. Ascospores 20–30 × 5–8 μm (x‾ = 24 × 7, n = 30), uniseriate, hyaline, fusiform, obtuse or conical ends, narrow towards the apex, 3-septate, constricted at the central septum, with guttulate in each cell. <bold><italic>Asexual morph</italic></bold>: Undetermined.</p><fig id="F2" position="float" orientation="portrait"><object-id xmlns:xlink="http://www.w3.org/1999/xlink" content-type="doi" xlink:type="simple">10.3897/mycokeys.103.117580.figure2</object-id><object-id xmlns:xlink="http://www.w3.org/1999/xlink" content-type="arpha" xlink:type="simple">E87DE527-7D71-5A91-8C85-9FAE846C1270</object-id><label>Figure 2.</label><caption><p><italic><tp:taxon-name><tp:taxon-name-part taxon-name-part-type="genus" reg="Melomastia">Melomastia</tp:taxon-name-part><tp:taxon-name-part taxon-name-part-type="species" reg="puerensis">puerensis</tp:taxon-name-part></tp:taxon-name></italic> (<abbrev xmlns:xlink="http://www.w3.org/1999/xlink" xlink:title="Herbarium of Zhongkai University of Agriculture and Engineering" id="ABBRID0EHUAE" xlink:type="simple">ZHKU</abbrev> 23–0106, <bold>holotype</bold>) <bold>a–c</bold> appearance of ascomata on host surface <bold>d</bold> vertical section of an ascoma <bold>e</bold> vertical section of ostiole <bold>f</bold> section of peridium <bold>g</bold> hamathecium <bold>h–l</bold> asci <bold>m–q</bold> ascospores <bold>r</bold> asci stained in Lugol’s iodine <bold>s</bold> germinated ascospore <bold>t, u</bold> colonies on PDA (t-front and u-reverse views). Scale bars: 100 µm <bold>(d–f)</bold>; 50 µm <bold>(g–l)</bold>; 10 µm <bold>(m–q)</bold>; 30 µm <bold>(s)</bold>.</p></caption><graphic xmlns:xlink="http://www.w3.org/1999/xlink" xlink:href="mycokeys-103-071-g002.jpg" position="float" orientation="portrait" xlink:type="simple" id="oo_1007721.jpg"><uri content-type="original_file" xlink:type="simple">https://binary.pensoft.net/fig/1007721</uri></graphic></fig></tp:treatment-sec><tp:treatment-sec sec-type="description" id="SECID0EOVAE"><title>Culture characteristics.</title><p>Colonies on PDA that grow at 28 °C, flat, rough surface, entire edges, culture from above, brownish-grey, forming zonate grey, reverse dark brown, brown at the edge, turning reddish-brown.</p></tp:treatment-sec><tp:treatment-sec sec-type="material" id="SECID0ETVAE"><title>Material examined.</title><p>China, Yunnan Province, Pu'er on a dead branch of <italic><tp:taxon-name><tp:taxon-name-part taxon-name-part-type="genus" reg="Hevea">Hevea</tp:taxon-name-part><tp:taxon-name-part taxon-name-part-type="species" reg="brasiliensis">brasiliensis</tp:taxon-name-part></tp:taxon-name></italic>, 16 September 2021, Rui-Fang Xu, XPER–14 (<abbrev xmlns:xlink="http://www.w3.org/1999/xlink" xlink:title="Herbarium of Zhongkai University of Agriculture and Engineering" id="ABBRID0EEWAE" xlink:type="simple">ZHKU</abbrev> 23–0106, holotype); ex-type <abbrev xmlns:xlink="http://www.w3.org/1999/xlink" xlink:title="Zhongkai University of Agriculture and Engineering" id="ABBRID0EIWAE" xlink:type="simple">ZHKUCC</abbrev> 23–0802, <abbrev xmlns:xlink="http://www.w3.org/1999/xlink" xlink:title="Zhongkai University of Agriculture and Engineering" id="ABBRID0EMWAE" xlink:type="simple">ZHKUCC</abbrev> 23–0803.</p></tp:treatment-sec><tp:treatment-sec sec-type="GenBank numbers" id="SECID0EQWAE"><title>GenBank numbers.</title><p><abbrev xmlns:xlink="http://www.w3.org/1999/xlink" xlink:title="Zhongkai University of Agriculture and Engineering" id="ABBRID0EWWAE" xlink:type="simple">ZHKUCC</abbrev> 23–0802 = ITS: <ext-link xmlns:xlink="http://www.w3.org/1999/xlink" ext-link-type="gen" xlink:href="OR941077" xlink:type="simple">OR941077</ext-link>, LSU: <ext-link xmlns:xlink="http://www.w3.org/1999/xlink" ext-link-type="gen" xlink:href="OR922309" xlink:type="simple">OR922309</ext-link>, SSU: <ext-link xmlns:xlink="http://www.w3.org/1999/xlink" ext-link-type="gen" xlink:href="OR922340" xlink:type="simple">OR922340</ext-link>, <italic>tef</italic>1-α: <ext-link xmlns:xlink="http://www.w3.org/1999/xlink" ext-link-type="gen" xlink:href="OR966284" xlink:type="simple">OR966284</ext-link>; <abbrev xmlns:xlink="http://www.w3.org/1999/xlink" xlink:title="Zhongkai University of Agriculture and Engineering" id="ABBRID0EQXAE" xlink:type="simple">ZHKUCC</abbrev> 23–0803 = ITS: <ext-link xmlns:xlink="http://www.w3.org/1999/xlink" ext-link-type="gen" xlink:href="OR941078" xlink:type="simple">OR941078</ext-link>, LSU: <ext-link xmlns:xlink="http://www.w3.org/1999/xlink" ext-link-type="gen" xlink:href="OR922310" xlink:type="simple">OR922310</ext-link>, SSU: <ext-link xmlns:xlink="http://www.w3.org/1999/xlink" ext-link-type="gen" xlink:href="OR922341" xlink:type="simple">OR922341</ext-link>, <italic>tef</italic>1-α: <ext-link xmlns:xlink="http://www.w3.org/1999/xlink" ext-link-type="gen" xlink:href="OR966285" xlink:type="simple">OR966285</ext-link>.</p></tp:treatment-sec><tp:treatment-sec sec-type="notes" id="SECID0EKYAE"><title>Notes.</title><p>The phylogenetic analyses showed that <italic><tp:taxon-name><tp:taxon-name-part taxon-name-part-type="genus" reg="Melomastia">Melomastia</tp:taxon-name-part><tp:taxon-name-part taxon-name-part-type="species" reg="puerensis">puerensis</tp:taxon-name-part></tp:taxon-name></italic> clustered basal to <italic><tp:taxon-name><tp:taxon-name-part taxon-name-part-type="genus" reg="Melomastia">M.</tp:taxon-name-part><tp:taxon-name-part taxon-name-part-type="species" reg="distoseptata">distoseptata</tp:taxon-name-part></tp:taxon-name></italic>, <italic><tp:taxon-name><tp:taxon-name-part taxon-name-part-type="genus" reg="Melomastia">M.</tp:taxon-name-part><tp:taxon-name-part taxon-name-part-type="species" reg="fusispora">fusispora</tp:taxon-name-part></tp:taxon-name></italic>, <italic><tp:taxon-name><tp:taxon-name-part taxon-name-part-type="genus" reg="Melomastia">M.</tp:taxon-name-part><tp:taxon-name-part taxon-name-part-type="species" reg="maomingensis">maomingensis</tp:taxon-name-part></tp:taxon-name></italic>, <italic><tp:taxon-name><tp:taxon-name-part taxon-name-part-type="genus" reg="Melomastia">M.</tp:taxon-name-part><tp:taxon-name-part taxon-name-part-type="species" reg="oleae">oleae</tp:taxon-name-part></tp:taxon-name></italic>, <italic><tp:taxon-name><tp:taxon-name-part taxon-name-part-type="genus" reg="Melomastia">M.</tp:taxon-name-part><tp:taxon-name-part taxon-name-part-type="species" reg="pyriformis">pyriformis</tp:taxon-name-part></tp:taxon-name></italic>, <italic><tp:taxon-name><tp:taxon-name-part taxon-name-part-type="genus" reg="Melomastia">M.</tp:taxon-name-part><tp:taxon-name-part taxon-name-part-type="species" reg="thamplaensis">thamplaensis</tp:taxon-name-part></tp:taxon-name></italic> and <italic><tp:taxon-name><tp:taxon-name-part taxon-name-part-type="genus" reg="Melomastia">M.</tp:taxon-name-part><tp:taxon-name-part taxon-name-part-type="species" reg="winteri">winteri</tp:taxon-name-part></tp:taxon-name></italic> with 99% MP, 1.00 PP support (Fig. <xref ref-type="fig" rid="F1">1</xref>). We compared the morphology of our collection with closely-related species and the differences are mentioned in Table <xref ref-type="table" rid="T2">2</xref>. Our collection has slight differences from other closely-related species by having larger ascomata and wider peridium, but the phylogenetic tree shows that they are different species (Fig. <xref ref-type="fig" rid="F1">1</xref>, Table <xref ref-type="table" rid="T2">2</xref>). Therefore, we introduce <italic><tp:taxon-name><tp:taxon-name-part taxon-name-part-type="genus" reg="Melomastia">M.</tp:taxon-name-part><tp:taxon-name-part taxon-name-part-type="species" reg="puerensis">puerensis</tp:taxon-name-part></tp:taxon-name></italic> as a new species, based on morphology and phylogenetic analyses.</p><table-wrap id="T2" position="float" orientation="portrait"><label>Table 2.</label><caption><p>Morphological comparison of <italic><tp:taxon-name><tp:taxon-name-part taxon-name-part-type="genus" reg="Melomastia">M.</tp:taxon-name-part><tp:taxon-name-part taxon-name-part-type="species" reg="puerensis">puerensis</tp:taxon-name-part></tp:taxon-name></italic> and closely-related species viz. <italic><tp:taxon-name><tp:taxon-name-part taxon-name-part-type="genus" reg="Melomastia">M.</tp:taxon-name-part><tp:taxon-name-part taxon-name-part-type="species" reg="distoseptata">distoseptata</tp:taxon-name-part></tp:taxon-name></italic>, <italic><tp:taxon-name><tp:taxon-name-part taxon-name-part-type="genus" reg="Melomastia">M.</tp:taxon-name-part><tp:taxon-name-part taxon-name-part-type="species" reg="fusispora">fusispora</tp:taxon-name-part></tp:taxon-name></italic>, <italic><tp:taxon-name><tp:taxon-name-part taxon-name-part-type="genus" reg="Melomastia">M.</tp:taxon-name-part><tp:taxon-name-part taxon-name-part-type="species" reg="maomingensis">maomingensis</tp:taxon-name-part></tp:taxon-name></italic>, <italic><tp:taxon-name><tp:taxon-name-part taxon-name-part-type="genus" reg="Melomastia">M.</tp:taxon-name-part><tp:taxon-name-part taxon-name-part-type="species" reg="oleae">oleae</tp:taxon-name-part></tp:taxon-name></italic>, <italic><tp:taxon-name><tp:taxon-name-part taxon-name-part-type="genus" reg="Melomastia">M.</tp:taxon-name-part><tp:taxon-name-part taxon-name-part-type="species" reg="pyriformis">pyriformis</tp:taxon-name-part></tp:taxon-name></italic>, <italic><tp:taxon-name><tp:taxon-name-part taxon-name-part-type="genus" reg="Melomastia">M.</tp:taxon-name-part><tp:taxon-name-part taxon-name-part-type="species" reg="thamplaensis">thamplaensis</tp:taxon-name-part></tp:taxon-name></italic> and <italic><tp:taxon-name><tp:taxon-name-part taxon-name-part-type="genus" reg="Melomastia">M.</tp:taxon-name-part><tp:taxon-name-part taxon-name-part-type="species" reg="winteri">winteri</tp:taxon-name-part></tp:taxon-name></italic>.</p></caption><table id="TID0EVWBK" rules="all"><tbody><tr><th rowspan="1" colspan="1">Species</th><th rowspan="1" colspan="1">Ascomata</th><th rowspan="1" colspan="1">Peridium</th><th rowspan="1" colspan="1">Pseudoparaphyses</th><th rowspan="1" colspan="1">Asci</th><th rowspan="1" colspan="1">Ascospores</th><th rowspan="1" colspan="1">References</th></tr><tr><td rowspan="1" colspan="1">
                      <italic>
                        <tp:taxon-name><tp:taxon-name-part taxon-name-part-type="genus" reg="Melomastia">M.</tp:taxon-name-part><tp:taxon-name-part taxon-name-part-type="species" reg="distoseptata">distoseptata</tp:taxon-name-part></tp:taxon-name>
                      </italic>
                    </td><td rowspan="1" colspan="1">550–630 × 450–600 μm, perithecial, immersed, erumpent neck with pseudoparaphyses, clypeate</td><td rowspan="1" colspan="1">40 μm, with two strata, outer thick, and inner brown and hyaline cells of textura angularis to <italic>epidermoidea</italic> cells</td><td rowspan="1" colspan="1">1.8–2.1 μm, flamentous, septate, unbranched, dense, longer than asci</td><td rowspan="1" colspan="1">126.7–146.2 × 4.7–6.3 μm, apical ends obtuse, short pedicellate</td><td rowspan="1" colspan="1">19.7–24.9 × 4.3–5 μm, fusoid, obtuse ends, apical ends slightly bent</td><td rowspan="1" colspan="1">
                      <xref ref-type="bibr" rid="B22">Hongsanan et al. (2020)</xref>
                    </td></tr><tr><td rowspan="1" colspan="1">
                      <italic>
                        <tp:taxon-name><tp:taxon-name-part taxon-name-part-type="genus" reg="Melomastia">M.</tp:taxon-name-part><tp:taxon-name-part taxon-name-part-type="species" reg="fusispora">fusispora</tp:taxon-name-part></tp:taxon-name>
                      </italic>
                    </td><td rowspan="1" colspan="1">432–624 × 527–618 μm, cone-shaped structures on the host surface, immersed to erumpent through host tissue, pyriform</td><td rowspan="1" colspan="1">25.5–61.5 µm, two-layered, outer layer of cells of <italic>textura intricata</italic>, inner layer of textura angularis</td><td rowspan="1" colspan="1">2–2.6 µm, dense, filiform, unbranched, hyaline, aseptate</td><td rowspan="1" colspan="1">200–231 × 7.6–9.2 µm, slightly flexuous, apically round, with well-developed ocular chamber, cylindrical pedicellate</td><td rowspan="1" colspan="1">27.5–32 × 6.5–7.5 µm, fusiform, with rounded to acute ends, narrow towards apex, constricted at the central septum, surrounded by an irregular and thin gelatinous sheath</td><td rowspan="1" colspan="1">
                      <xref ref-type="bibr" rid="B39">Li et al. (2022)</xref>
                    </td></tr><tr><td rowspan="1" colspan="1">
                      <italic>
                        <tp:taxon-name><tp:taxon-name-part taxon-name-part-type="genus" reg="Melomastia">M.</tp:taxon-name-part><tp:taxon-name-part taxon-name-part-type="species" reg="maomingensis">maomingensis</tp:taxon-name-part></tp:taxon-name>
                      </italic>
                    </td><td rowspan="1" colspan="1">300–550 µm high × 250–500 µm diam., solitary, semi-immersed to immersed, visible on the host surface as black, obvious, raised spots, black, uni-loculate, globose to subglobose</td><td rowspan="1" colspan="1">35–100 µm wide, comprising dense, thick, brown to dark brown cells of textura angularis, fusion with host tissue</td><td rowspan="1" colspan="1">1.5–3.5 µm wide, comprising numerous, filamentous, hyaline, septate, sometimes branched, longer than asci, attached at the base and between the asci</td><td rowspan="1" colspan="1">175–195 × 7–9 µm, cylindrical pedicel, rounded in apex, J-</td><td rowspan="1" colspan="1">(23–)24.5–29 × 6–8 µm, fusiform with acute ends, constricted at the septum, with a large guttule in each cell when mature</td><td rowspan="1" colspan="1">
                      <xref ref-type="bibr" rid="B18">Du et al. (2024)</xref>
                    </td></tr><tr><td rowspan="1" colspan="1">
                      <italic>
                        <tp:taxon-name><tp:taxon-name-part taxon-name-part-type="genus" reg="Melomastia">M.</tp:taxon-name-part><tp:taxon-name-part taxon-name-part-type="species" reg="oleae">oleae</tp:taxon-name-part></tp:taxon-name>
                      </italic>
                    </td><td rowspan="1" colspan="1">410–440 × 493–520 µm, cone-shaped structures on host surface, semi-immersed, globose to compressed globose</td><td rowspan="1" colspan="1">54–65 µm, two-layered, outer thick and inner composed of 5–6 layers of textura angularis to textura prismatica</td><td rowspan="1" colspan="1">2–2.5 µm, dense, filiform, unbranched, aseptate</td><td rowspan="1" colspan="1">209–237 × 7.5–9 µm, slightly flexuous, apically rounded with ocular chamber, cylindrical pedicellate</td><td rowspan="1" colspan="1">28–34 × 6–7 µm, fusiform with obtuse ends, slightly constricted at the septa</td><td rowspan="1" colspan="1">
                      <xref ref-type="bibr" rid="B39">Li et al. (2022)</xref>
                    </td></tr><tr><td rowspan="1" colspan="1">
                      <bold>
                        <italic>
                          <tp:taxon-name><tp:taxon-name-part taxon-name-part-type="genus" reg="Melomastia">M.</tp:taxon-name-part><tp:taxon-name-part taxon-name-part-type="species" reg="puerensis">puerensis</tp:taxon-name-part></tp:taxon-name>
                        </italic>
                      </bold>
                    </td><td rowspan="1" colspan="1">
                      <bold>260–720 × 225–850 μm, black dot on the host surface, immersed to erumpent to superficial, pyriform</bold>
                    </td><td rowspan="1" colspan="1">
                      <bold>40–120 µm, two-layered, outer thick, carbonaceous, inner composed of several layers, pale brown to brown cells of <italic>textura angularis</italic></bold>
                    </td><td rowspan="1" colspan="1">
                      <bold>2–4.5 μm, filiform, unbranched, guttulate, pseudoparaphyses, longer than asci</bold>
                    </td><td rowspan="1" colspan="1">
                      <bold>175–205 × 6–10 μm, flexuous, apical ends obtuse, with ocular chamber, smooth-walled, short pedicellate</bold>
                    </td><td rowspan="1" colspan="1">
                      <bold>20–30 × 5–8 μm, fusiform, obtuse or conical ends, narrow towards apex, constricted at the central septum, with guttules in each cell</bold>
                    </td><td rowspan="1" colspan="1">
                      <bold>This study</bold>
                    </td></tr><tr><td rowspan="1" colspan="1">
                      <italic>
                        <tp:taxon-name><tp:taxon-name-part taxon-name-part-type="genus" reg="Melomastia">M.</tp:taxon-name-part><tp:taxon-name-part taxon-name-part-type="species" reg="pyriformis">pyriformis</tp:taxon-name-part></tp:taxon-name>
                      </italic>
                    </td><td rowspan="1" colspan="1">330–640 × 275–420 μm, erumpent to superficial when mature, pyriform, papillate, ostiolate</td><td rowspan="1" colspan="1">20–50 μm, thin at the base and become thick towards sides, comprised of brown, thick-walled, cells of <italic>textura intricata</italic> in sides; and thin-walled, pale brown, cells of textura angularis in base</td><td rowspan="1" colspan="1">1.8–2.5 μm wide, dense, filiform, unbranched, septate, anastomosing between and above the asci</td><td rowspan="1" colspan="1">135–160 × 5.5–7.5 μm, fissitunicate, apically round, with an indistinct ocular chamber, short pedicellate</td><td rowspan="1" colspan="1">20–25 × 4.5–7 μm, , fusiform with acute ends, not constricted at the septa, with guttules in each cell</td><td rowspan="1" colspan="1">
                      <xref ref-type="bibr" rid="B37">Kularathnage et al. (2023)</xref>
                    </td></tr><tr><td rowspan="1" colspan="1">
                      <italic>
                        <tp:taxon-name><tp:taxon-name-part taxon-name-part-type="genus" reg="Melomastia">M.</tp:taxon-name-part><tp:taxon-name-part taxon-name-part-type="species" reg="thamplaensis">thamplaensis</tp:taxon-name-part></tp:taxon-name>
                      </italic>
                    </td><td rowspan="1" colspan="1">550–630 × 450–600 μm, black spots on the host surface, immersed, clypeate, subglobose to obpyriform, some with a broad, flattened base</td><td rowspan="1" colspan="1">14–49 μm, composed of three strata, an outer stratum, dense, amorphous, thick-walled cells fusing with host tissue, a middle layer of thick-walled, black cells of textura angularis and an inner layer of thin-walled black cells of textura angularis</td><td rowspan="1" colspan="1">1.8–2.1 μm, attached at the base and between the asci, embedded in a gelatinous matrix</td><td rowspan="1" colspan="1">126.7–146.2 × 4.7–6.3 µm, long cylindrical, short-pedicellate, apically rounded with an obvious apical ring</td><td rowspan="1" colspan="1">19.7–24.9 × 4.3–5 μm, fusiform with acute angular ends, constricted at the septum, smooth-walled, containing several guttules when young</td><td rowspan="1" colspan="1">
                      <xref ref-type="bibr" rid="B82">Zhang et al. (2017)</xref>
                    </td></tr><tr><td rowspan="1" colspan="1">
                      <italic>
                        <tp:taxon-name><tp:taxon-name-part taxon-name-part-type="genus" reg="Melomastia">M.</tp:taxon-name-part><tp:taxon-name-part taxon-name-part-type="species" reg="winteri">winteri</tp:taxon-name-part></tp:taxon-name>
                      </italic>
                    </td><td rowspan="1" colspan="1">340–365 × 364–410 µm, semi-immersed to immersed, globose</td><td rowspan="1" colspan="1">55–62.5 µm, two-layered, outer thick, and inner composed of 3–4 layers of hyaline to lightly brown cells of textura angularis to textura prismatica</td><td rowspan="1" colspan="1">1.5–3.5 µm, dense, filiform, unbranched, septate</td><td rowspan="1" colspan="1">165–189 × 7–8.5 µm, slightly flexuous, apically round, with a distinct ocular chamber, cylindrical pedicellate</td><td rowspan="1" colspan="1">25–30 × 5–6.5 µm, partially overlapping, fusiform with acute ends, deeply constricted at the median septum</td><td rowspan="1" colspan="1">
                      <xref ref-type="bibr" rid="B39">Li et al. (2022)</xref>
                    </td></tr></tbody></table></table-wrap><sec sec-type="﻿Pleosporales Luttrell ex M.E. Barr" id="SECID0ESKAG"><title>﻿<tp:taxon-name><tp:taxon-name-part taxon-name-part-type="order">Pleosporales</tp:taxon-name-part></tp:taxon-name> Luttrell ex M.E. Barr</title></sec></tp:treatment-sec><tp:treatment-sec><!--Section generated to contain objects referenced in tp:taxon-treatment.--><fig id="F1" position="float" orientation="portrait"><object-id xmlns:xlink="http://www.w3.org/1999/xlink" content-type="doi" xlink:type="simple">10.3897/mycokeys.103.117580.figure1</object-id><object-id xmlns:xlink="http://www.w3.org/1999/xlink" content-type="arpha" xlink:type="simple">ABFD69FB-55C9-560C-A822-159F918AFDDE</object-id><label>Figure 1.</label><caption><p>Phylogram generated from Maximum Likelihood analysis, based on combined LSU, SSU and <italic>tef</italic>1-α sequence data of 41 taxa, which comprised 2836 base pairs (LSU = 902 bp, SSU = 1031 bp, <italic>tef</italic>1-α = 903 bp). The best scoring RAxML tree with a final likelihood value of -14798.632437 is presented. The matrix had 1013 distinct alignment patterns, with 24.90% of undetermined characters or gaps. Estimated base frequencies were as follows: A = 0.241740, C = 0.258134, G = 0.292403, T = 0.207722; substitution rates: AC = 0.834723, AG = 2.021967, AT = 1.126143, CG = 1.032150, CT = 7.231944, GT = 1.000000; gamma distribution shape parameter α = 0.320795. Bootstrap support values for ML equal to or greater than 60% and Bayesian Inference analysis values equal to or greater than 0.90 PP are labelled at each node. The tree is rooted with <italic><tp:taxon-name><tp:taxon-name-part taxon-name-part-type="genus" reg="Anisomeridium">Anisomeridium</tp:taxon-name-part><tp:taxon-name-part taxon-name-part-type="species" reg="phaeospermum">phaeospermum</tp:taxon-name-part></tp:taxon-name></italic> (MPN539) and <italic><tp:taxon-name><tp:taxon-name-part taxon-name-part-type="genus" reg="Anisomeridium">A.</tp:taxon-name-part><tp:taxon-name-part taxon-name-part-type="species" reg="ubianum">ubianum</tp:taxon-name-part></tp:taxon-name></italic> (MPN94). Related sequences were collected following <xref ref-type="bibr" rid="B39">Li et al. (2022)</xref>, <xref ref-type="bibr" rid="B37">Kularathnage et al. (2023)</xref> and <xref ref-type="bibr" rid="B17">Dong et al. (2023)</xref>. The new isolates are indicated in red and the ex-type strains are in bold. Group A indicates the taxa used to compare the morphology with our new species (<italic><tp:taxon-name><tp:taxon-name-part taxon-name-part-type="genus" reg="Melomastia">Melomastia</tp:taxon-name-part><tp:taxon-name-part taxon-name-part-type="species" reg="puerensis">puerensis</tp:taxon-name-part></tp:taxon-name></italic>).</p></caption><graphic xmlns:xlink="http://www.w3.org/1999/xlink" xlink:href="mycokeys-103-071-g001.jpg" position="float" orientation="portrait" xlink:type="simple" id="oo_1007720.jpg"><uri content-type="original_file" xlink:type="simple">https://binary.pensoft.net/fig/1007720</uri></graphic></fig></tp:treatment-sec><ref-list><ref id="B39"><mixed-citation xmlns:xlink="http://www.w3.org/1999/xlink" xlink:type="simple"><person-group><name name-style="western"><surname>Li</surname><given-names>W-L</given-names></name><name name-style="western"><surname>Maharachchikumbura</surname><given-names>SSN</given-names></name><name name-style="western"><surname>Cheewangkoon</surname><given-names>R</given-names></name><name name-style="western"><surname>Liu</surname><given-names>J-K</given-names></name></person-group> (<year>2022</year>) <article-title>Reassessment of <italic><tp:taxon-name><tp:taxon-name-part taxon-name-part-type="genus">Dyfrolomyces</tp:taxon-name-part></tp:taxon-name></italic> and four new species of <italic><tp:taxon-name><tp:taxon-name-part taxon-name-part-type="genus">Melomastia</tp:taxon-name-part></tp:taxon-name></italic> from Olive (<italic><tp:taxon-name><tp:taxon-name-part taxon-name-part-type="genus">Olea</tp:taxon-name-part><tp:taxon-name-part taxon-name-part-type="species">europaea</tp:taxon-name-part></tp:taxon-name></italic>) in Sichuan Province, China.</article-title><source>Journal of <tp:taxon-name><tp:taxon-name-part taxon-name-part-type="kingdom">Fungi</tp:taxon-name-part></tp:taxon-name> (Basel, Switzerland)</source><volume>8</volume>(<issue>1</issue>): <fpage>76</fpage>. <ext-link xlink:href="10.3390/jof8010076" ext-link-type="doi" xlink:type="simple">https://doi.org/10.3390/jof8010076</ext-link></mixed-citation></ref><ref id="B37"><mixed-citation xmlns:xlink="http://www.w3.org/1999/xlink" xlink:type="simple"><person-group><name name-style="western"><surname>Kularathnage</surname><given-names>N</given-names></name><name name-style="western"><surname>Tennakoon</surname><given-names>D</given-names></name><name name-style="western"><surname>Zhu</surname><given-names>X</given-names></name><name name-style="western"><surname>Zhou</surname><given-names>J</given-names></name><name name-style="western"><surname>Su</surname><given-names>B</given-names></name><name name-style="western"><surname>Xie</surname><given-names>Y</given-names></name><name name-style="western"><surname>Chen</surname><given-names>Q</given-names></name><name name-style="western"><surname>Calabon</surname><given-names>M</given-names></name><name name-style="western"><surname>Kirk</surname><given-names>P</given-names></name><name name-style="western"><surname>Senanayake</surname><given-names>I</given-names></name><name name-style="western"><surname>Doilom</surname><given-names>M</given-names></name><name name-style="western"><surname>Xu</surname><given-names>B</given-names></name><name name-style="western"><surname>Dong</surname><given-names>W</given-names></name><name name-style="western"><surname>Song</surname><given-names>J</given-names></name></person-group> (<year>2023</year>) <article-title>Reinstating <italic><tp:taxon-name><tp:taxon-name-part taxon-name-part-type="genus">Dyfrolomyces</tp:taxon-name-part></tp:taxon-name></italic> and introducing <italic><tp:taxon-name><tp:taxon-name-part taxon-name-part-type="genus">Melomastia</tp:taxon-name-part><tp:taxon-name-part taxon-name-part-type="species">pyriformis</tp:taxon-name-part></tp:taxon-name></italic> sp. nov. (<tp:taxon-name><tp:taxon-name-part taxon-name-part-type="family">Pleurotremataceae</tp:taxon-name-part></tp:taxon-name>, <tp:taxon-name><tp:taxon-name-part taxon-name-part-type="order">Dyfrolomycetales</tp:taxon-name-part></tp:taxon-name>) from Guangdong Province, China.</article-title><source>Current Research in Environmental &amp; Applied Mycology</source><volume>13</volume>(<issue>1</issue>): <fpage>13</fpage>. <ext-link xlink:href="10.5943/cream/13/1/16" ext-link-type="doi" xlink:type="simple">https://doi.org/10.5943/cream/13/1/16</ext-link></mixed-citation></ref><ref id="B17"><mixed-citation xmlns:xlink="http://www.w3.org/1999/xlink" xlink:type="simple"><person-group><name name-style="western"><surname>Dong</surname><given-names>W</given-names></name><name name-style="western"><surname>Hyde</surname><given-names>KD</given-names></name><name name-style="western"><surname>Jeewon</surname><given-names>R</given-names></name><name name-style="western"><surname>Liao</surname><given-names>CF</given-names></name><name name-style="western"><surname>Zhao</surname><given-names>HJ</given-names></name><name name-style="western"><surname>Kularathnage</surname><given-names>ND</given-names></name><name name-style="western"><surname>Li</surname><given-names>H</given-names></name><name name-style="western"><surname>Yang</surname><given-names>YH</given-names></name><name name-style="western"><surname>Pem</surname><given-names>D</given-names></name><name name-style="western"><surname>Shu</surname><given-names>YX</given-names></name><name name-style="western"><surname>Gafforov</surname><given-names>Y</given-names></name><name name-style="western"><surname>Manawasinghe</surname><given-names>IS</given-names></name><name name-style="western"><surname>Doilom</surname><given-names>M</given-names></name></person-group> (<year>2023</year>) <article-title>Mycosphere notes 449–468: Saprobic and endophytic fungi in China, Thailand, and Uzbekistan.</article-title><source>Mycosphere: Journal of Fungal Biology</source><volume>14</volume>(<issue>1</issue>): <fpage>2208</fpage>–<lpage>2262</lpage>.</mixed-citation></ref><ref id="B22"><mixed-citation xmlns:xlink="http://www.w3.org/1999/xlink" xlink:type="simple"><person-group><name name-style="western"><surname>Hongsanan</surname><given-names>S</given-names></name><name name-style="western"><surname>Hyde</surname><given-names>KD</given-names></name><name name-style="western"><surname>Phookamsak</surname><given-names>R</given-names></name><name name-style="western"><surname>Wanasinghe</surname><given-names>DN</given-names></name><name name-style="western"><surname>McKenzie</surname><given-names>EHC</given-names></name><name name-style="western"><surname>Sarma</surname><given-names>VV</given-names></name><name name-style="western"><surname>Lücking</surname><given-names>R</given-names></name><name name-style="western"><surname>Boonmee</surname><given-names>S</given-names></name><name name-style="western"><surname>Bhat</surname><given-names>JD</given-names></name><name name-style="western"><surname>Liu</surname><given-names>N-G</given-names></name><name name-style="western"><surname>Tennakoon</surname><given-names>DS</given-names></name><name name-style="western"><surname>Pem</surname><given-names>D</given-names></name><name name-style="western"><surname>Karunarathna</surname><given-names>A</given-names></name><name name-style="western"><surname>Jiang</surname><given-names>S-H</given-names></name><name name-style="western"><surname>Jones</surname><given-names>GEB</given-names></name><name name-style="western"><surname>Phillips</surname><given-names>AJL</given-names></name><name name-style="western"><surname>Manawasinghe</surname><given-names>IS</given-names></name><name name-style="western"><surname>Tibpromma</surname><given-names>S</given-names></name><name name-style="western"><surname>Jayasiri</surname><given-names>SC</given-names></name><name name-style="western"><surname>Sandamali</surname><given-names>D</given-names></name><name name-style="western"><surname>Jayawardena</surname><given-names>RS</given-names></name><name name-style="western"><surname>Wijayawardene</surname><given-names>NN</given-names></name><name name-style="western"><surname>Ekanayaka</surname><given-names>AH</given-names></name><name name-style="western"><surname>Jeewon</surname><given-names>R</given-names></name><name name-style="western"><surname>Lu</surname><given-names>Y-Z</given-names></name><name name-style="western"><surname>Phukhamsakda</surname><given-names>C</given-names></name><name name-style="western"><surname>Dissanayake</surname><given-names>AJ</given-names></name><name name-style="western"><surname>Zeng</surname><given-names>X-Y</given-names></name><name name-style="western"><surname>Luo</surname><given-names>Z-L</given-names></name><name name-style="western"><surname>Tian</surname><given-names>Q</given-names></name><name name-style="western"><surname>Thambugala</surname><given-names>KM</given-names></name><name name-style="western"><surname>Dai</surname><given-names>D</given-names></name><name name-style="western"><surname>Samarakoon</surname><given-names>MC</given-names></name><name name-style="western"><surname>Chethana</surname><given-names>KWT</given-names></name><name name-style="western"><surname>Ertz</surname><given-names>D</given-names></name><name name-style="western"><surname>Doilom</surname><given-names>M</given-names></name><name name-style="western"><surname>Liu</surname><given-names>J-K</given-names></name><name name-style="western"><surname>Pérez-Ortega</surname><given-names>S</given-names></name><name name-style="western"><surname>Suija</surname><given-names>A</given-names></name><name name-style="western"><surname>Senwanna</surname><given-names>C</given-names></name><name name-style="western"><surname>Wijesinghe</surname><given-names>SN</given-names></name><name name-style="western"><surname>Niranjan</surname><given-names>M</given-names></name><name name-style="western"><surname>Zhang</surname><given-names>S-N</given-names></name><name name-style="western"><surname>Ariyawansa</surname><given-names>HA</given-names></name><name name-style="western"><surname>Jiang</surname><given-names>H-B</given-names></name><name name-style="western"><surname>Zhang</surname><given-names>J-F</given-names></name><name name-style="western"><surname>Norphanphoun</surname><given-names>C</given-names></name><name name-style="western"><surname>de Silva</surname><given-names>NI</given-names></name><name name-style="western"><surname>Thiyagaraja</surname><given-names>V</given-names></name><name name-style="western"><surname>Zhang</surname><given-names>H</given-names></name><name name-style="western"><surname>Bezerra</surname><given-names>JDP</given-names></name><name name-style="western"><surname>Miranda-González</surname><given-names>R</given-names></name><name name-style="western"><surname>Aptroot</surname><given-names>A</given-names></name><name name-style="western"><surname>Kashiwadani</surname><given-names>H</given-names></name><name name-style="western"><surname>Harishchandra</surname><given-names>D</given-names></name><name name-style="western"><surname>Sérusiaux</surname><given-names>E</given-names></name><name name-style="western"><surname>Abeywickrama</surname><given-names>PD</given-names></name><name name-style="western"><surname>Bao</surname><given-names>D-F</given-names></name><name name-style="western"><surname>Devadatha</surname><given-names>B</given-names></name><name name-style="western"><surname>Wu</surname><given-names>H-X</given-names></name><name name-style="western"><surname>Moon</surname><given-names>KH</given-names></name><name name-style="western"><surname>Gueidan</surname><given-names>C</given-names></name><name name-style="western"><surname>Schumm</surname><given-names>F</given-names></name><name name-style="western"><surname>Bundhun</surname><given-names>D</given-names></name><name name-style="western"><surname>Mapook</surname><given-names>A</given-names></name><name name-style="western"><surname>Monkai</surname><given-names>J</given-names></name><name name-style="western"><surname>Bhunjun</surname><given-names>CS</given-names></name><name name-style="western"><surname>Chomnunti</surname><given-names>P</given-names></name><name name-style="western"><surname>Suetrong</surname><given-names>S</given-names></name><name name-style="western"><surname>Chaiwan</surname><given-names>N</given-names></name><name name-style="western"><surname>Dayarathne</surname><given-names>MC</given-names></name><name name-style="western"><surname>Yang</surname><given-names>J</given-names></name><name name-style="western"><surname>Rathnayaka</surname><given-names>AR</given-names></name><name name-style="western"><surname>Xu</surname><given-names>J-C</given-names></name><name name-style="western"><surname>Zheng</surname><given-names>J</given-names></name><name name-style="western"><surname>Liu</surname><given-names>G</given-names></name><name name-style="western"><surname>Feng</surname><given-names>Y</given-names></name><name name-style="western"><surname>Xie</surname><given-names>N</given-names></name></person-group> (<year>2020</year>) <article-title>Refined families of <tp:taxon-name><tp:taxon-name-part taxon-name-part-type="class">Dothideomycetes</tp:taxon-name-part></tp:taxon-name>: Orders and families incertae sedis in <tp:taxon-name><tp:taxon-name-part taxon-name-part-type="class">Dothideomycetes</tp:taxon-name-part></tp:taxon-name>.</article-title><source>Fungal Diversity</source><volume>105</volume>(<issue>1</issue>): <fpage>17</fpage>–<lpage>318</lpage>. <ext-link xlink:href="10.1007/s13225-020-00462-6" ext-link-type="doi" xlink:type="simple">https://doi.org/10.1007/s13225-020-00462-6</ext-link></mixed-citation></ref><ref id="B18"><mixed-citation xmlns:xlink="http://www.w3.org/1999/xlink" xlink:type="simple"><person-group><name name-style="western"><surname>Du</surname><given-names>TY</given-names></name><name name-style="western"><surname>Tibpromma</surname><given-names>S</given-names></name><name name-style="western"><surname>Hyde</surname><given-names>KD</given-names></name><name name-style="western"><surname>Dai</surname><given-names>D-Q</given-names></name><name name-style="western"><surname>Mapook</surname><given-names>A</given-names></name><name name-style="western"><surname>Zhang</surname><given-names>G-Q</given-names></name><name name-style="western"><surname>Stephenson</surname><given-names>SL</given-names></name><name name-style="western"><surname>Suwannarach</surname><given-names>N</given-names></name><name name-style="western"><surname>Elgorban</surname><given-names>AM</given-names></name><name name-style="western"><surname>Rajeshkumar</surname><given-names>KC</given-names></name><name name-style="western"><surname>Maharachchikumbura</surname><given-names>SSN</given-names></name><name name-style="western"><surname>Li</surname><given-names>Q</given-names></name><name name-style="western"><surname>Karunarathna</surname><given-names>SC</given-names></name></person-group> (<year>2024</year>) The polyphasic approach reveals twelve novel ascomycota taxa from terrestrial agarwood-producing trees. [Not published]</mixed-citation></ref><ref id="B82"><mixed-citation xmlns:xlink="http://www.w3.org/1999/xlink" xlink:type="simple"><person-group><name name-style="western"><surname>Zhang</surname><given-names>J</given-names></name><name name-style="western"><surname>Liu</surname><given-names>J-K</given-names></name><name name-style="western"><surname>Hyde</surname><given-names>KD</given-names></name><name name-style="western"><surname>Chen</surname><given-names>Y-Y</given-names></name><name name-style="western"><surname>Liu</surname><given-names>Y-X</given-names></name><name name-style="western"><surname>Liu</surname><given-names>Z-Y</given-names></name></person-group> (<year>2017</year>) Two new species of <italic><tp:taxon-name><tp:taxon-name-part taxon-name-part-type="genus">Dyfrolomyces</tp:taxon-name-part></tp:taxon-name></italic> (<tp:taxon-name><tp:taxon-name-part taxon-name-part-type="family">Dyfrolomycetaceae</tp:taxon-name-part></tp:taxon-name>, <tp:taxon-name><tp:taxon-name-part taxon-name-part-type="class">Dothideomycetes</tp:taxon-name-part></tp:taxon-name>) from karst landforms. Phytotaxa 313: 267. <ext-link xlink:href="10.11646/phytotaxa.313.3.4" ext-link-type="doi" xlink:type="simple">https://doi.org/10.11646/phytotaxa.313.3.4</ext-link></mixed-citation></ref></ref-list></tp:taxon-treatment>
