# Supplementary material for: ﻿Four new species of Dothideomycetes (Ascomycota) from Pará Rubber (Heveabrasiliensis) in Yunnan Province, China
Source: MycoKeys. 2024 Mar 22;103:71–95. doi: 10.3897/mycokeys.103.117580 (PMC10980880; doi:10.3897/mycokeys.103.117580)
Supplement: XML Treatment for Nigrograna [file mycokeys.103.117580-treatment5.xml]

<!DOCTYPE tp:taxon-treatment
  PUBLIC "-//TaxonX//DTD Taxonomic Treatment Publishing DTD v0 20100105//EN" "tax-treatment-NSO.dtd">
<tp:taxon-treatment xmlns:tp="http://www.plazi.org/taxpub"><tp:treatment-meta><kwd-group><label>Taxon classification</label><kwd>
                <named-content content-type="kingdom">Fungi</named-content>
              </kwd><kwd>
                <named-content content-type="order">Dyfrolomycetales</named-content>
              </kwd><kwd>
                <named-content content-type="family">Pleurotremataceae</named-content>
              </kwd></kwd-group><mixed-citation publication-type="journal"><person-group><name><surname>Xu</surname><given-names>Rui-Fang</given-names></name><name><surname>Karunarathna</surname><given-names>Samantha C.</given-names></name><name><surname>Phukhamsakda</surname><given-names>Chayanard</given-names></name><name><surname>Dai</surname><given-names>Dong-Qin</given-names></name><name><surname>Elgorban</surname><given-names>Abdallah M.</given-names></name><name><surname>Suwannarach</surname><given-names>Nakarin</given-names></name><name><surname>Kumla</surname><given-names>Jaturong</given-names></name><name><surname>Wang</surname><given-names>Xiao-Yan</given-names></name><name><surname>Tibpromma</surname><given-names>Saowaluck</given-names></name></person-group><article-title>﻿Four new species of <tp:taxon-name><tp:taxon-name-part taxon-name-part-type="class">Dothideomycetes</tp:taxon-name-part></tp:taxon-name> (<tp:taxon-name><tp:taxon-name-part taxon-name-part-type="phylum">Ascomycota</tp:taxon-name-part></tp:taxon-name>) from Pará Rubber (<italic><tp:taxon-name><tp:taxon-name-part taxon-name-part-type="genus" reg="Hevea">Hevea</tp:taxon-name-part><tp:taxon-name-part taxon-name-part-type="species" reg="brasiliensis">brasiliensis</tp:taxon-name-part></tp:taxon-name></italic>) in Yunnan Province, China</article-title><source>MycoKeys</source><day>22</day><month>03</month><year>2024</year><volume>103</volume><fpage>71</fpage><lpage>95</lpage><pub-id pub-id-type="doi">10.3897/mycokeys.103.117580</pub-id></mixed-citation></tp:treatment-meta><tp:nomenclature><label>﻿</label><tp:taxon-name>
              <object-id xmlns:xlink="http://www.w3.org/1999/xlink" content-type="arpha" xlink:type="simple">7C008AE2-4F41-5071-8E64-AB8BD08F2D46</object-id>
              <tp:taxon-name-part taxon-name-part-type="genus" reg="Nigrograna">Nigrograna</tp:taxon-name-part>
            </tp:taxon-name><tp:taxon-authority>Gruyter, Verkley &amp; Crous</tp:taxon-authority></tp:nomenclature><tp:treatment-sec sec-type="notes" id="SECID0EGOAG"><title>Notes.</title><p><italic><tp:taxon-name><tp:taxon-name-part taxon-name-part-type="genus" reg="Nigrograna">Nigrograna</tp:taxon-name-part></tp:taxon-name></italic> was introduced by <xref ref-type="bibr" rid="B15">De Gruyter et al. (2013)</xref> with <italic><tp:taxon-name><tp:taxon-name-part taxon-name-part-type="genus" reg="Nigrograna">N.</tp:taxon-name-part><tp:taxon-name-part taxon-name-part-type="species" reg="mackinnonii">mackinnonii</tp:taxon-name-part></tp:taxon-name></italic> as the type species. <italic><tp:taxon-name><tp:taxon-name-part taxon-name-part-type="genus" reg="Nigrograna">Nigrograna</tp:taxon-name-part></tp:taxon-name></italic> has 32 epithets in <xref ref-type="bibr" rid="B28">Index Fungorum (2024)</xref>. <xref ref-type="bibr" rid="B2">Ahmed et al. (2014)</xref> transferred <italic><tp:taxon-name><tp:taxon-name-part taxon-name-part-type="genus" reg="Nigrograna">N.</tp:taxon-name-part><tp:taxon-name-part taxon-name-part-type="species" reg="mackinnonii">mackinnonii</tp:taxon-name-part></tp:taxon-name></italic> to <italic><tp:taxon-name><tp:taxon-name-part taxon-name-part-type="genus" reg="Biatriospora">Biatriospora</tp:taxon-name-part></tp:taxon-name></italic>, based on multigene phylogenetic analysis. <xref ref-type="bibr" rid="B36">Kolařík et al. (2017)</xref> introduced four new endophytic species viz. <italic><tp:taxon-name><tp:taxon-name-part taxon-name-part-type="genus" reg="Biatriospora">B.</tp:taxon-name-part><tp:taxon-name-part taxon-name-part-type="species" reg="antibiotica">antibiotica</tp:taxon-name-part></tp:taxon-name></italic>, <italic><tp:taxon-name><tp:taxon-name-part taxon-name-part-type="genus" reg="Biatriospora">B.</tp:taxon-name-part><tp:taxon-name-part taxon-name-part-type="species" reg="carollii">carollii</tp:taxon-name-part></tp:taxon-name></italic>, <italic><tp:taxon-name><tp:taxon-name-part taxon-name-part-type="genus" reg="Biatriospora">B.</tp:taxon-name-part><tp:taxon-name-part taxon-name-part-type="species" reg="peruviensi">peruviensi</tp:taxon-name-part></tp:taxon-name></italic>, and <italic><tp:taxon-name><tp:taxon-name-part taxon-name-part-type="genus" reg="Biatriospora">B.</tp:taxon-name-part><tp:taxon-name-part taxon-name-part-type="species" reg="yasuniana">yasuniana</tp:taxon-name-part></tp:taxon-name></italic> in <italic><tp:taxon-name><tp:taxon-name-part taxon-name-part-type="genus" reg="Biatriospora">Biatriospora</tp:taxon-name-part></tp:taxon-name></italic>, based on morphology and multigene phylogeny and, later, <xref ref-type="bibr" rid="B35">Kolařík (2018)</xref> synonymised these four species under <italic><tp:taxon-name><tp:taxon-name-part taxon-name-part-type="genus" reg="Nigrograna">Nigrograna</tp:taxon-name-part></tp:taxon-name></italic>. The sexual morph of <italic><tp:taxon-name><tp:taxon-name-part taxon-name-part-type="genus" reg="Nigrograna">Nigrograna</tp:taxon-name-part></tp:taxon-name></italic> is characterised by globose, immersed or less commonly superficial ascomata, bitunicate, fissitunicate 8-spored asci with short stipe and knob-like base, asymmetric, fusoid, 1–3-septate, pale to chocolate brown, smooth or faintly verrucose ascospores (<xref ref-type="bibr" rid="B29">Jaklitsch and Voglmayr 2016</xref>). The asexual morph is characterised by globose to subglobose or pyriform pycnidia, solitary terminal phialides conidiophores, ampulliform, lageniform or subcylindrical phialides, oblong, cylindrical or allantoid conidia, sometimes ellipsoid and 1-celled (<xref ref-type="bibr" rid="B29">Jaklitsch and Voglmayr 2016</xref>; <xref ref-type="bibr" rid="B42">Lu et al. 2022</xref>). In this study, we introduced one new species isolated from rubber tree, based on morphology and phylogeny.</p></tp:treatment-sec><ref-list><ref id="B15"><mixed-citation xmlns:xlink="http://www.w3.org/1999/xlink" xlink:type="simple"><person-group><name name-style="western"><surname>De Gruyter</surname><given-names>J</given-names></name><name name-style="western"><surname>Woudenberg</surname><given-names>JHC</given-names></name><name name-style="western"><surname>Aveskamp</surname><given-names>MM</given-names></name><name name-style="western"><surname>Verkley</surname><given-names>GJM</given-names></name><name name-style="western"><surname>Groenewald</surname><given-names>JZ</given-names></name><name name-style="western"><surname>Crous</surname><given-names>PW</given-names></name></person-group> (<year>2013</year>) <article-title>Redisposition of phoma-like anamorphs in <tp:taxon-name><tp:taxon-name-part taxon-name-part-type="order">Pleosporales</tp:taxon-name-part></tp:taxon-name>.</article-title><source>Studies in Mycology</source><volume>75</volume>: <fpage>1</fpage>–<lpage>36</lpage>. <ext-link xlink:href="10.3114/sim0004" ext-link-type="doi" xlink:type="simple">https://doi.org/10.3114/sim0004</ext-link></mixed-citation></ref><ref id="B28"><mixed-citation xmlns:xlink="http://www.w3.org/1999/xlink" xlink:type="simple">Index Fungorum (<year>2024</year>) Index Fungorum. <ext-link xlink:href="https://www.indexfungorum.org" ext-link-type="uri" xlink:type="simple">https://www.indexfungorum.org</ext-link> [January 15, 2024]</mixed-citation></ref><ref id="B2"><mixed-citation xmlns:xlink="http://www.w3.org/1999/xlink" xlink:type="simple"><person-group><name name-style="western"><surname>Ahmed</surname><given-names>SA</given-names></name><name name-style="western"><surname>Van De Sande</surname><given-names>WWJ</given-names></name><name name-style="western"><surname>Stevens</surname><given-names>DA</given-names></name><name name-style="western"><surname>Fahal</surname><given-names>A</given-names></name><name name-style="western"><surname>Van Diepeningen</surname><given-names>AD</given-names></name><name name-style="western"><surname>Menken</surname><given-names>SBJ</given-names></name><name name-style="western"><surname>De Hoog</surname><given-names>GS</given-names></name></person-group> (<year>2014</year>) <article-title>Revision of agents of black-grain eumycetoma in the order <tp:taxon-name><tp:taxon-name-part taxon-name-part-type="order">Pleosporales</tp:taxon-name-part></tp:taxon-name>.</article-title><source>Persoonia – Molecular Phylogeny and Evolution of <tp:taxon-name><tp:taxon-name-part taxon-name-part-type="kingdom">Fungi</tp:taxon-name-part></tp:taxon-name></source><volume>33</volume>: <fpage>141</fpage>–<lpage>154</lpage>. <ext-link xlink:href="10.3767/003158514X684744" ext-link-type="doi" xlink:type="simple">https://doi.org/10.3767/003158514X684744</ext-link></mixed-citation></ref><ref id="B36"><mixed-citation xmlns:xlink="http://www.w3.org/1999/xlink" xlink:type="simple"><person-group><name name-style="western"><surname>Kolařík</surname><given-names>M</given-names></name><name name-style="western"><surname>Spakowicz</surname><given-names>DJ</given-names></name><name name-style="western"><surname>Gazis</surname><given-names>R</given-names></name><name name-style="western"><surname>Shaw</surname><given-names>J</given-names></name><name name-style="western"><surname>Kubátová</surname><given-names>A</given-names></name><name name-style="western"><surname>Nováková</surname><given-names>A</given-names></name><name name-style="western"><surname>Chudíčková</surname><given-names>M</given-names></name><name name-style="western"><surname>Forcina</surname><given-names>GC</given-names></name><name name-style="western"><surname>Kang</surname><given-names>KW</given-names></name><name name-style="western"><surname>Kelnarová</surname><given-names>I</given-names></name><name name-style="western"><surname>Skaltsas</surname><given-names>D</given-names></name><name name-style="western"><surname>Portero</surname><given-names>CE</given-names></name><name name-style="western"><surname>Strobel</surname><given-names>SA</given-names></name><name name-style="western"><surname>Narváez-Trujillo</surname><given-names>A</given-names></name></person-group> (<year>2017</year>) <article-title><italic><tp:taxon-name><tp:taxon-name-part taxon-name-part-type="genus">Biatriospora</tp:taxon-name-part></tp:taxon-name></italic> (<tp:taxon-name><tp:taxon-name-part taxon-name-part-type="phylum">Ascomycota</tp:taxon-name-part></tp:taxon-name>: <tp:taxon-name><tp:taxon-name-part taxon-name-part-type="order">Pleosporales</tp:taxon-name-part></tp:taxon-name>) is an ecologically diverse genus including facultative marine fungi and endophytes with biotechnological potential.</article-title><source>Plant Systematics and Evolution</source><volume>303</volume>(<issue>1</issue>): <fpage>35</fpage>–<lpage>50</lpage>. <ext-link xlink:href="10.1007/s00606-016-1350-24" ext-link-type="doi" xlink:type="simple">https://doi.org/10.1007/s00606-016-1350-24</ext-link></mixed-citation></ref><ref id="B35"><mixed-citation xmlns:xlink="http://www.w3.org/1999/xlink" xlink:type="simple"><person-group><name name-style="western"><surname>Kolařík</surname><given-names>M</given-names></name></person-group> (<year>2018</year>) <article-title>New taxonomic combinations in endophytic representatives of the genus <italic><tp:taxon-name><tp:taxon-name-part taxon-name-part-type="genus">Nigrograna</tp:taxon-name-part></tp:taxon-name></italic>.</article-title><source>Czech Mycology</source><volume>70</volume>(<issue>2</issue>): <fpage>123</fpage>–<lpage>126</lpage>. <ext-link xlink:href="10.33585/cmy.70202" ext-link-type="doi" xlink:type="simple">https://doi.org/10.33585/cmy.70202</ext-link></mixed-citation></ref><ref id="B29"><mixed-citation xmlns:xlink="http://www.w3.org/1999/xlink" xlink:type="simple"><person-group><name name-style="western"><surname>Jaklitsch</surname><given-names>WM</given-names></name><name name-style="western"><surname>Voglmayr</surname><given-names>H</given-names></name></person-group> (<year>2016</year>) <article-title>Hidden diversity in <italic><tp:taxon-name><tp:taxon-name-part taxon-name-part-type="genus">Thyridaria</tp:taxon-name-part></tp:taxon-name></italic> and a new circumscription of the <tp:taxon-name><tp:taxon-name-part taxon-name-part-type="family">Thyridariaceae</tp:taxon-name-part></tp:taxon-name>.</article-title><source>Studies in Mycology</source><volume>85</volume>(<issue>1</issue>): <fpage>35</fpage>–<lpage>64</lpage>. <ext-link xlink:href="10.1016/j.simyco.2016.09.002" ext-link-type="doi" xlink:type="simple">https://doi.org/10.1016/j.simyco.2016.09.002</ext-link></mixed-citation></ref><ref id="B42"><mixed-citation xmlns:xlink="http://www.w3.org/1999/xlink" xlink:type="simple"><person-group><name name-style="western"><surname>Lu</surname><given-names>L</given-names></name><name name-style="western"><surname>Karunarathna</surname><given-names>SC</given-names></name><name name-style="western"><surname>Dai</surname><given-names>D</given-names></name><name name-style="western"><surname>Jayawardena</surname><given-names>RS</given-names></name><name name-style="western"><surname>Suwannarach</surname><given-names>N</given-names></name><name name-style="western"><surname>Tibpromma</surname><given-names>S</given-names></name></person-group> (<year>2022</year>) <article-title>Three new species of <italic><tp:taxon-name><tp:taxon-name-part taxon-name-part-type="genus">Nigrograna</tp:taxon-name-part></tp:taxon-name></italic> (<tp:taxon-name><tp:taxon-name-part taxon-name-part-type="class">Dothideomycetes</tp:taxon-name-part></tp:taxon-name>, <tp:taxon-name><tp:taxon-name-part taxon-name-part-type="order">Pleosporales</tp:taxon-name-part></tp:taxon-name>) associated with Arabica coffee from Yunnan Province, China.</article-title><source>MycoKeys</source><volume>94</volume>: <fpage>51</fpage>–<lpage>71</lpage>. <ext-link xlink:href="10.3897/mycokeys.94.95751" ext-link-type="doi" xlink:type="simple">https://doi.org/10.3897/mycokeys.94.95751</ext-link></mixed-citation></ref></ref-list></tp:taxon-treatment>
