# Supplementary material for: ﻿Four new species of Dothideomycetes (Ascomycota) from Pará Rubber (Heveabrasiliensis) in Yunnan Province, China
Source: MycoKeys. 2024 Mar 22;103:71–95. doi: 10.3897/mycokeys.103.117580 (PMC10980880; doi:10.3897/mycokeys.103.117580)
Supplement: XML Treatment for Nigrograna lincangensis [file mycokeys.103.117580-treatment6.xml]

<!DOCTYPE tp:taxon-treatment
  PUBLIC "-//TaxonX//DTD Taxonomic Treatment Publishing DTD v0 20100105//EN" "tax-treatment-NSO.dtd">
<tp:taxon-treatment xmlns:tp="http://www.plazi.org/taxpub"><tp:treatment-meta><kwd-group><label>Taxon classification</label><kwd>
                <named-content content-type="kingdom">Fungi</named-content>
              </kwd><kwd>
                <named-content content-type="order">Dyfrolomycetales</named-content>
              </kwd><kwd>
                <named-content content-type="family">Pleurotremataceae</named-content>
              </kwd></kwd-group><mixed-citation publication-type="journal"><person-group><name><surname>Xu</surname><given-names>Rui-Fang</given-names></name><name><surname>Karunarathna</surname><given-names>Samantha C.</given-names></name><name><surname>Phukhamsakda</surname><given-names>Chayanard</given-names></name><name><surname>Dai</surname><given-names>Dong-Qin</given-names></name><name><surname>Elgorban</surname><given-names>Abdallah M.</given-names></name><name><surname>Suwannarach</surname><given-names>Nakarin</given-names></name><name><surname>Kumla</surname><given-names>Jaturong</given-names></name><name><surname>Wang</surname><given-names>Xiao-Yan</given-names></name><name><surname>Tibpromma</surname><given-names>Saowaluck</given-names></name></person-group><article-title>﻿Four new species of <tp:taxon-name><tp:taxon-name-part taxon-name-part-type="class">Dothideomycetes</tp:taxon-name-part></tp:taxon-name> (<tp:taxon-name><tp:taxon-name-part taxon-name-part-type="phylum">Ascomycota</tp:taxon-name-part></tp:taxon-name>) from Pará Rubber (<italic><tp:taxon-name><tp:taxon-name-part taxon-name-part-type="genus" reg="Hevea">Hevea</tp:taxon-name-part><tp:taxon-name-part taxon-name-part-type="species" reg="brasiliensis">brasiliensis</tp:taxon-name-part></tp:taxon-name></italic>) in Yunnan Province, China</article-title><source>MycoKeys</source><day>22</day><month>03</month><year>2024</year><volume>103</volume><fpage>71</fpage><lpage>95</lpage><pub-id pub-id-type="doi">10.3897/mycokeys.103.117580</pub-id></mixed-citation></tp:treatment-meta><tp:nomenclature><label>﻿</label><tp:taxon-name>
              <object-id xmlns:xlink="http://www.w3.org/1999/xlink" content-type="arpha" xlink:type="simple">1AB76FA4-DD2F-5A36-8D5D-3A6BF4295FC0</object-id>
              <tp:taxon-name-part taxon-name-part-type="genus" reg="Nigrograna">Nigrograna</tp:taxon-name-part>
              <tp:taxon-name-part taxon-name-part-type="species" reg="lincangensis">lincangensis</tp:taxon-name-part>
              <object-id xmlns:xlink="http://www.w3.org/1999/xlink" xlink:type="simple">Index Fungorum number: IF901420</object-id>
              <object-id xmlns:xlink="http://www.w3.org/1999/xlink" xlink:type="simple">Facesoffungi number: FoF15196</object-id>
            </tp:taxon-name><tp:taxon-authority>R.F. Xu &amp; Tibpromma</tp:taxon-authority><tp:taxon-status xmlns:xlink="http://www.w3.org/1999/xlink" xlink:type="simple">sp. nov.</tp:taxon-status><xref ref-type="fig" rid="F4">Fig. 4</xref></tp:nomenclature><tp:treatment-sec sec-type="etymology" id="SECID0ERUAG"><title>Etymology.</title><p>The name refers to the location “Lincang, Yunnan, China”, where the holotype was collected.</p></tp:treatment-sec><tp:treatment-sec sec-type="Holotype" id="SECID0EWUAG"><title>Holotype.</title><p><abbrev xmlns:xlink="http://www.w3.org/1999/xlink" xlink:title="Herbarium of Zhongkai University of Agriculture and Engineering" id="ABBRID0E3UAG" xlink:type="simple">ZHKU</abbrev> 23–0104.</p></tp:treatment-sec><tp:treatment-sec sec-type="description" id="SECID0EAVAG"><title>Description.</title><p><bold><italic>Saprobic</italic></bold> on a dead branch of <italic><tp:taxon-name><tp:taxon-name-part taxon-name-part-type="genus" reg="Hevea">Hevea</tp:taxon-name-part><tp:taxon-name-part taxon-name-part-type="species" reg="brasiliensis">brasiliensis</tp:taxon-name-part></tp:taxon-name></italic>. <bold><italic>Sexual morph</italic></bold>: Ascomata 285–360 μm high, 230–307 μm diam. (x‾ = 337 × 272 μm, n = 5), immersed, under the clypeus, sometimes inconspicuous on host surface and small bumps can be seen, solitary, dark brown, globose or ellipsoid, with papilla. Ostioles 117–217 × 68–124 μm (x‾ = 152 × 99 μm, n = 10), central, brown, papillate. Peridium 16–45 μm wide, comprising several layers with dark-brown to dark cells of textura angularis. Hamathecium comprises 1.5–3 μm wide, unbranched, septate, hyaline, pseudoparaphyses. Asci 45–70 × 9–12 μm (x‾ = 57 × 10 μm, n = 10), 8-spored, bitunicate, pedicellate, club shape, cylindrical to clavate, straight or slightly curved, apically rounded, thick-walled. Ascospores 10–15 × 4–6 μm (x‾ = 13 × 4.8 μm, n = 30), 1–2-seriate, initially 1-septate, becoming 3-septate at the maturity, fusoid to narrowly ellipsoid, upper part or second cell slightly wider and tapering towards narrow ends, constricted at the septa, hyaline to yellow-brown to brown with age, guttulate, think-walled. <bold><italic>Asexual morph</italic></bold>: Undetermined.</p></tp:treatment-sec><tp:treatment-sec sec-type="description" id="SECID0E3VAG"><title>Culture characteristics.</title><p>Spores germinated within 12 hours, colonies grow on PDA at 28 °C, circular, floppy, entire edge, raised, grey to taupe, reverse dark brown.</p></tp:treatment-sec><tp:treatment-sec sec-type="material" id="SECID0EBWAG"><title>Material examined.</title><p>China, Yunnan Province, Lincang, on a dead branch of <italic><tp:taxon-name><tp:taxon-name-part taxon-name-part-type="genus" reg="Hevea">Hevea</tp:taxon-name-part><tp:taxon-name-part taxon-name-part-type="species" reg="brasiliensis">brasiliensis</tp:taxon-name-part></tp:taxon-name></italic>, 28 July 2022, Rui-Fang Xu, LCR06, (<abbrev xmlns:xlink="http://www.w3.org/1999/xlink" xlink:title="Herbarium of Zhongkai University of Agriculture and Engineering" id="ABBRID0ESWAG" xlink:type="simple">ZHKU</abbrev> 23–0104, holotype); ex-type <abbrev xmlns:xlink="http://www.w3.org/1999/xlink" xlink:title="Zhongkai University of Agriculture and Engineering" id="ABBRID0EWWAG" xlink:type="simple">ZHKUCC</abbrev> 23–0798, <abbrev xmlns:xlink="http://www.w3.org/1999/xlink" xlink:title="Zhongkai University of Agriculture and Engineering" id="ABBRID0E1WAG" xlink:type="simple">ZHKUCC</abbrev> 23–0799.</p></tp:treatment-sec><tp:treatment-sec sec-type="GenBank numbers" id="SECID0E5WAG"><title>GenBank numbers.</title><p><abbrev xmlns:xlink="http://www.w3.org/1999/xlink" xlink:title="Zhongkai University of Agriculture and Engineering" id="ABBRID0EEXAG" xlink:type="simple">ZHKUCC</abbrev> 23–0798 = ITS: <ext-link xmlns:xlink="http://www.w3.org/1999/xlink" ext-link-type="gen" xlink:href="OR853099" xlink:type="simple">OR853099</ext-link>, LSU: <ext-link xmlns:xlink="http://www.w3.org/1999/xlink" ext-link-type="gen" xlink:href="OR922323" xlink:type="simple">OR922323</ext-link>, SSU: <ext-link xmlns:xlink="http://www.w3.org/1999/xlink" ext-link-type="gen" xlink:href="OR941079" xlink:type="simple">OR941079</ext-link>, <italic>tef</italic>1-α: <ext-link xmlns:xlink="http://www.w3.org/1999/xlink" ext-link-type="gen" xlink:href="OR966282" xlink:type="simple">OR966282</ext-link>, <italic>rpb</italic>2: <ext-link xmlns:xlink="http://www.w3.org/1999/xlink" ext-link-type="gen" xlink:href="OR966280" xlink:type="simple">OR966280</ext-link>; <abbrev xmlns:xlink="http://www.w3.org/1999/xlink" xlink:title="Zhongkai University of Agriculture and Engineering" id="ABBRID0EFYAG" xlink:type="simple">ZHKUCC</abbrev> 23–0799 = ITS: <ext-link xmlns:xlink="http://www.w3.org/1999/xlink" ext-link-type="gen" xlink:href="OR853100" xlink:type="simple">OR853100</ext-link>, LSU: <ext-link xmlns:xlink="http://www.w3.org/1999/xlink" ext-link-type="gen" xlink:href="OR922324" xlink:type="simple">OR922324</ext-link>, SSU: <ext-link xmlns:xlink="http://www.w3.org/1999/xlink" ext-link-type="gen" xlink:href="OR941080" xlink:type="simple">OR941080</ext-link>, <italic>tef1-α</italic>: <ext-link xmlns:xlink="http://www.w3.org/1999/xlink" ext-link-type="gen" xlink:href="OR966283" xlink:type="simple">OR966283</ext-link>, <italic>rpb</italic>2: <ext-link xmlns:xlink="http://www.w3.org/1999/xlink" ext-link-type="gen" xlink:href="OR966281" xlink:type="simple">OR966281</ext-link>.</p></tp:treatment-sec><tp:treatment-sec sec-type="notes" id="SECID0EGZAG"><title>Notes.</title><p>In the phylogenetic analyses, <italic><tp:taxon-name><tp:taxon-name-part taxon-name-part-type="genus" reg="Nigrograna">Nigrograna</tp:taxon-name-part><tp:taxon-name-part taxon-name-part-type="species" reg="lincangensis">lincangensis</tp:taxon-name-part></tp:taxon-name></italic> (<abbrev xmlns:xlink="http://www.w3.org/1999/xlink" xlink:title="Zhongkai University of Agriculture and Engineering" id="ABBRID0EXZAG" xlink:type="simple">ZHKUCC</abbrev> 23–0798) forms a closely-related clade to <italic><tp:taxon-name><tp:taxon-name-part taxon-name-part-type="genus" reg="Nigrograna">N.</tp:taxon-name-part><tp:taxon-name-part taxon-name-part-type="species" reg="asexualis">asexualis</tp:taxon-name-part></tp:taxon-name></italic> (<abbrev xmlns:xlink="http://www.w3.org/1999/xlink" xlink:title="Zhongkai University of Agriculture and Engineering" id="ABBRID0EG1AG" xlink:type="simple">ZHKUCC</abbrev> 22–0214), <italic><tp:taxon-name><tp:taxon-name-part taxon-name-part-type="genus" reg="Nigrograna">N.</tp:taxon-name-part><tp:taxon-name-part taxon-name-part-type="species" reg="aquilariae">aquilariae</tp:taxon-name-part></tp:taxon-name></italic> (<abbrev xmlns:xlink="http://www.w3.org/1999/xlink" xlink:title="Zhongkai University of Agriculture and Engineering" id="ABBRID0EV1AG" xlink:type="simple">ZHKUCC</abbrev> 23–0070) and <italic><tp:taxon-name><tp:taxon-name-part taxon-name-part-type="genus" reg="Nigrograna">N.</tp:taxon-name-part><tp:taxon-name-part taxon-name-part-type="species" reg="verniciae">verniciae</tp:taxon-name-part></tp:taxon-name></italic> with 100% ML and 1.00 PP support (Fig. <xref ref-type="fig" rid="F3">3</xref>). However, we could not compare the morphological characteristics of <italic><tp:taxon-name><tp:taxon-name-part taxon-name-part-type="genus" reg="Nigrograna">N.</tp:taxon-name-part><tp:taxon-name-part taxon-name-part-type="species" reg="lincangensis">lincangensis</tp:taxon-name-part></tp:taxon-name></italic> and <italic><tp:taxon-name><tp:taxon-name-part taxon-name-part-type="genus" reg="Nigrograna">N.</tp:taxon-name-part><tp:taxon-name-part taxon-name-part-type="species" reg="asexualis">asexualis</tp:taxon-name-part></tp:taxon-name></italic>, because <italic><tp:taxon-name><tp:taxon-name-part taxon-name-part-type="genus" reg="Nigrograna">N.</tp:taxon-name-part><tp:taxon-name-part taxon-name-part-type="species" reg="lincangensis">lincangensis</tp:taxon-name-part></tp:taxon-name></italic> was described only from its sexual morph in nature, while <italic><tp:taxon-name><tp:taxon-name-part taxon-name-part-type="genus" reg="Nigrograna">N.</tp:taxon-name-part><tp:taxon-name-part taxon-name-part-type="species" reg="asexualis">asexualis</tp:taxon-name-part></tp:taxon-name></italic> was described by its asexual morph in nature from coffee in China. A comparison of the ITS region of <italic><tp:taxon-name><tp:taxon-name-part taxon-name-part-type="genus" reg="Nigrograna">N.</tp:taxon-name-part><tp:taxon-name-part taxon-name-part-type="species" reg="lincangensis">lincangensis</tp:taxon-name-part></tp:taxon-name></italic> and <italic><tp:taxon-name><tp:taxon-name-part taxon-name-part-type="genus" reg="Nigrograna">N.</tp:taxon-name-part><tp:taxon-name-part taxon-name-part-type="species" reg="asexualis">asexualis</tp:taxon-name-part></tp:taxon-name></italic> revealed 16 base pair differences (3.46%) across 462 nucleotides, 40 base pair differences (4.21%) across 949 nucleotides in <italic>tef</italic>1-α gene, 124 base pair differences (12%) across 1033 nucleotides in <italic>rpb</italic>2 gene. <italic><tp:taxon-name><tp:taxon-name-part taxon-name-part-type="genus" reg="Nigrograna">Nigrograna</tp:taxon-name-part><tp:taxon-name-part taxon-name-part-type="species" reg="aquilariae">aquilariae</tp:taxon-name-part></tp:taxon-name></italic> and <italic><tp:taxon-name><tp:taxon-name-part taxon-name-part-type="genus" reg="Nigrograna">N.</tp:taxon-name-part><tp:taxon-name-part taxon-name-part-type="species" reg="verniciae">verniciae</tp:taxon-name-part></tp:taxon-name></italic> have very similar morphological characteristics, but they can be differentiated by having wider ascomata (285–360 μm vs. 180–270 μm), larger asci (45–70 × 9–12 μm vs. 49–57 × 7–9 μm) and larger ascospores (10–15 × 4–6 μm vs. 10–13 × 3.5–4.5 µm) in <italic><tp:taxon-name><tp:taxon-name-part taxon-name-part-type="genus" reg="Nigrograna">N.</tp:taxon-name-part><tp:taxon-name-part taxon-name-part-type="species" reg="lincangensis">lincangensis</tp:taxon-name-part></tp:taxon-name></italic> (<xref ref-type="bibr" rid="B18">Du et al. 2024</xref>); while <italic><tp:taxon-name><tp:taxon-name-part taxon-name-part-type="genus" reg="Nigrograna">N.</tp:taxon-name-part><tp:taxon-name-part taxon-name-part-type="species" reg="verniciae">verniciae</tp:taxon-name-part></tp:taxon-name></italic> has larger ascomata (340–360 × 350–370 μm vs. 85–360 μm × 230–307 μm) and asci with knob-like to furcate pedicels (<xref ref-type="bibr" rid="B40">Li et al. 2023</xref>).</p><fig id="F3" position="float" orientation="portrait"><object-id xmlns:xlink="http://www.w3.org/1999/xlink" content-type="doi" xlink:type="simple">10.3897/mycokeys.103.117580.figure3</object-id><object-id xmlns:xlink="http://www.w3.org/1999/xlink" content-type="arpha" xlink:type="simple">8CD3F8E8-207C-5D8C-9DA2-DF5DF792A9D0</object-id><label>Figure 3.</label><caption><p>Phylogram generated from Maximum Likelihood analysis based on combined LSU, ITS, SSU, <italic>tef</italic>1-α and <italic>rpb</italic>2 sequence data of 119 taxa, which comprised 4399 base pairs (LSU = 908 bp, ITS = 512 bp, SSU = 1000 bp, <italic>tef</italic>1-α = 925 bp, <italic>rpb</italic>2 = 1054 bp). The best scoring RAxML tree with a final likelihood value of -38918.764563 is presented. The matrix had 2023 distinct alignment patterns, with 39.00% of undetermined characters or gaps. Estimated base frequencies were as follows: A = 0.245191, C = 0.247520, G = 0.268228, T = 0.239061; substitution rates: AC = 1.533778, AG = 3.877174, AT = 1.672983, CG = 1.254032, CT = 8.838860, GT = 1.000000; gamma distribution shape parameter α = 0.208600. Bootstrap support values for ML equal to or greater than 60% and Bayesian Inference analysis values equal to or greater than 0.90 PP are labelled at each node. The tree is rooted with <italic><tp:taxon-name><tp:taxon-name-part taxon-name-part-type="genus" reg="Seriascoma">Seriascoma</tp:taxon-name-part><tp:taxon-name-part taxon-name-part-type="species" reg="didymospora">didymospora</tp:taxon-name-part></tp:taxon-name></italic> (MFLUCC 11–0179) and <italic><tp:taxon-name><tp:taxon-name-part taxon-name-part-type="genus" reg="Seriascoma">S.</tp:taxon-name-part><tp:taxon-name-part taxon-name-part-type="species" reg="didymospora">didymospora</tp:taxon-name-part></tp:taxon-name></italic> (MFLUCC 11–0194). Related sequences were obtained from <xref ref-type="bibr" rid="B16">De Silva et al. (2022)</xref>, <xref ref-type="bibr" rid="B42">Lu et al. (2022)</xref> and <xref ref-type="bibr" rid="B40">Li et al. (2023)</xref>. The new isolates are indicated in red and the ex-type strains are in bold.</p></caption><graphic xmlns:xlink="http://www.w3.org/1999/xlink" xlink:href="mycokeys-103-071-g003.jpg" position="float" orientation="portrait" xlink:type="simple" id="oo_1007722.jpg"><uri content-type="original_file" xlink:type="simple">https://binary.pensoft.net/fig/1007722</uri></graphic></fig><p><italic><tp:taxon-name><tp:taxon-name-part taxon-name-part-type="genus" reg="Nigrograna">Nigrograna</tp:taxon-name-part><tp:taxon-name-part taxon-name-part-type="species" reg="lincangensis">lincangensis</tp:taxon-name-part></tp:taxon-name></italic> has similar ascomata, asci and ascospore characteristics similar to other <italic><tp:taxon-name><tp:taxon-name-part taxon-name-part-type="genus" reg="Nigrograna">Nigrograna</tp:taxon-name-part></tp:taxon-name></italic> species (<xref ref-type="bibr" rid="B29">Jaklitsch and Voglmayr 2016</xref>; <xref ref-type="bibr" rid="B26">Hyde et al. 2017</xref>; <xref ref-type="bibr" rid="B72">Tibpromma et al. 2017</xref>; <xref ref-type="bibr" rid="B14">Dayarathne et al. 2020</xref>; <xref ref-type="bibr" rid="B46">Mapook et al. 2020</xref>; <xref ref-type="bibr" rid="B42">Lu et al. 2022</xref>). However, <italic><tp:taxon-name><tp:taxon-name-part taxon-name-part-type="genus" reg="Nigrograna">N.</tp:taxon-name-part><tp:taxon-name-part taxon-name-part-type="species" reg="lincangensis">lincangensis</tp:taxon-name-part></tp:taxon-name></italic> differs from <italic><tp:taxon-name><tp:taxon-name-part taxon-name-part-type="genus" reg="Nigrograna">N.</tp:taxon-name-part><tp:taxon-name-part taxon-name-part-type="species" reg="cangshanensis">cangshanensis</tp:taxon-name-part></tp:taxon-name></italic> by having larger ascomata (285–360 × 230–307 μm vs. 120–135 × 135–155 μm) (<xref ref-type="bibr" rid="B72">Tibpromma et al. 2017</xref>). <italic><tp:taxon-name><tp:taxon-name-part taxon-name-part-type="genus" reg="Nigrograna">Nigrograna</tp:taxon-name-part><tp:taxon-name-part taxon-name-part-type="species" reg="chromolaenae">chromolaenae</tp:taxon-name-part></tp:taxon-name></italic> can be distinguished from <italic><tp:taxon-name><tp:taxon-name-part taxon-name-part-type="genus" reg="Nigrograna">N.</tp:taxon-name-part><tp:taxon-name-part taxon-name-part-type="species" reg="lincangensis">lincangensis</tp:taxon-name-part></tp:taxon-name></italic> in having smaller ascomata (160–280 × 115–130 μm vs. 285–360 × 230–307 μm), smaller asci (40–55 × 7–10 μm vs. 45–70 × 9–12 μm), and greyish-brown to dark brown ascospores (<xref ref-type="bibr" rid="B46">Mapook et al. 2020</xref>). <italic><tp:taxon-name><tp:taxon-name-part taxon-name-part-type="genus" reg="Nigrograna">Nigrograna</tp:taxon-name-part><tp:taxon-name-part taxon-name-part-type="species" reg="coffeae">coffeae</tp:taxon-name-part></tp:taxon-name></italic> differs from <italic><tp:taxon-name><tp:taxon-name-part taxon-name-part-type="genus" reg="Nigrograna">N.</tp:taxon-name-part><tp:taxon-name-part taxon-name-part-type="species" reg="cangshanensis">cangshanensis</tp:taxon-name-part></tp:taxon-name></italic> by having smaller ascomata (90–140 × 140–200 μm vs. 285–360 × 230–307 μm), 1-septate ascospores (<xref ref-type="bibr" rid="B42">Lu et al. 2022</xref>). <italic><tp:taxon-name><tp:taxon-name-part taxon-name-part-type="genus" reg="Nigrograna">Nigrograna</tp:taxon-name-part><tp:taxon-name-part taxon-name-part-type="species" reg="novergica">novergica</tp:taxon-name-part></tp:taxon-name></italic> differs from <italic><tp:taxon-name><tp:taxon-name-part taxon-name-part-type="genus" reg="Nigrograna">N.</tp:taxon-name-part><tp:taxon-name-part taxon-name-part-type="species" reg="lincangensis">lincangensis</tp:taxon-name-part></tp:taxon-name></italic> as it occurs on pseudostromata from the host of <italic><tp:taxon-name><tp:taxon-name-part taxon-name-part-type="genus" reg="Diaporthe">Diaporthe</tp:taxon-name-part></tp:taxon-name></italic> sp. (<xref ref-type="bibr" rid="B29">Jaklitsch and Voglmayr 2016</xref>). <italic><tp:taxon-name><tp:taxon-name-part taxon-name-part-type="genus" reg="Nigrograna">Nigrograna</tp:taxon-name-part><tp:taxon-name-part taxon-name-part-type="species" reg="mycophila">mycophila</tp:taxon-name-part></tp:taxon-name></italic> and <italic><tp:taxon-name><tp:taxon-name-part taxon-name-part-type="genus" reg="Nigrograna">N.</tp:taxon-name-part><tp:taxon-name-part taxon-name-part-type="species" reg="obliqua">obliqua</tp:taxon-name-part></tp:taxon-name></italic> are distinct from <italic><tp:taxon-name><tp:taxon-name-part taxon-name-part-type="genus" reg="Nigrograna">N.</tp:taxon-name-part><tp:taxon-name-part taxon-name-part-type="species" reg="lincangensis">lincangensis</tp:taxon-name-part></tp:taxon-name></italic> by having dark brown ascospores (<xref ref-type="bibr" rid="B29">Jaklitsch and Voglmayr 2016</xref>). <italic><tp:taxon-name><tp:taxon-name-part taxon-name-part-type="genus" reg="Nigrograna">Nigrograna</tp:taxon-name-part><tp:taxon-name-part taxon-name-part-type="species" reg="puerensis">puerensis</tp:taxon-name-part></tp:taxon-name></italic> differs from <italic><tp:taxon-name><tp:taxon-name-part taxon-name-part-type="genus" reg="Nigrograna">N.</tp:taxon-name-part><tp:taxon-name-part taxon-name-part-type="species" reg="lincangensis">lincangensis</tp:taxon-name-part></tp:taxon-name></italic> by having acute apical and basal cells and the apical cells are wider than the basal cells (<xref ref-type="bibr" rid="B42">Lu et al. 2022</xref>). <italic><tp:taxon-name><tp:taxon-name-part taxon-name-part-type="genus" reg="Nigrograna">Nigrograna</tp:taxon-name-part><tp:taxon-name-part taxon-name-part-type="species" reg="samueliana">samueliana</tp:taxon-name-part></tp:taxon-name></italic> differs from <italic><tp:taxon-name><tp:taxon-name-part taxon-name-part-type="genus" reg="Nigrograna">N.</tp:taxon-name-part><tp:taxon-name-part taxon-name-part-type="species" reg="lincangensis">lincangensis</tp:taxon-name-part></tp:taxon-name></italic> by the absence of ostiole (<xref ref-type="bibr" rid="B14">Dayarathne et al. 2020</xref>). <italic><tp:taxon-name><tp:taxon-name-part taxon-name-part-type="genus" reg="Nigrograna">Nigrograna</tp:taxon-name-part><tp:taxon-name-part taxon-name-part-type="species" reg="thymi">thymi</tp:taxon-name-part></tp:taxon-name></italic> can be easily distinguished from <italic><tp:taxon-name><tp:taxon-name-part taxon-name-part-type="genus" reg="Nigrograna">N.</tp:taxon-name-part><tp:taxon-name-part taxon-name-part-type="species" reg="lincangensis">lincangensis</tp:taxon-name-part></tp:taxon-name></italic> in having 4–5 septate (<xref ref-type="bibr" rid="B26">Hyde et al. 2017</xref>). Therefore, <italic><tp:taxon-name><tp:taxon-name-part taxon-name-part-type="genus" reg="Nigrograna">N.</tp:taxon-name-part><tp:taxon-name-part taxon-name-part-type="species" reg="lincangensis">lincangensis</tp:taxon-name-part></tp:taxon-name></italic> is described here as a new species, based on phylogeny and morphology.</p><fig id="F4" position="float" orientation="portrait"><object-id xmlns:xlink="http://www.w3.org/1999/xlink" content-type="doi" xlink:type="simple">10.3897/mycokeys.103.117580.figure4</object-id><object-id xmlns:xlink="http://www.w3.org/1999/xlink" content-type="arpha" xlink:type="simple">47356286-27E8-5B24-908F-D1DCE75A1699</object-id><label>Figure 4.</label><caption><p><italic><tp:taxon-name><tp:taxon-name-part taxon-name-part-type="genus" reg="Nigrograna">Nigrograna</tp:taxon-name-part><tp:taxon-name-part taxon-name-part-type="species" reg="lincangensis">lincangensis</tp:taxon-name-part></tp:taxon-name></italic> (<abbrev xmlns:xlink="http://www.w3.org/1999/xlink" xlink:title="Herbarium of Zhongkai University of Agriculture and Engineering" id="ABBRID0EOKBG" xlink:type="simple">ZHKU</abbrev> 23–0104, <bold>holotype</bold>) <bold>a–c</bold> appearance of ascomata on the host surface <bold>d</bold> vertical section of an ascoma <bold>e</bold> vertical section of ostiole <bold>f</bold> hamathecium and asci <bold>g</bold> section of peridium <bold>h–k</bold> asci <bold>l</bold> ascospores <bold>m</bold> a germinated ascospore <bold>n, o</bold> colonies on PDA (n-front and o-reverse views). Scale bars: 100 µm (<bold>d</bold>); 50 µm (<bold>e</bold>); 30 µm (<bold>f</bold>); 200 µm (<bold>g</bold>); 10 µm (<bold>h–k</bold>); 5 µm (<bold>l</bold>); 20 µm (<bold>m</bold>).</p></caption><graphic xmlns:xlink="http://www.w3.org/1999/xlink" xlink:href="mycokeys-103-071-g004.jpg" position="float" orientation="portrait" xlink:type="simple" id="oo_1007723.jpg"><uri content-type="original_file" xlink:type="simple">https://binary.pensoft.net/fig/1007723</uri></graphic></fig></tp:treatment-sec><ref-list><ref id="B16"><mixed-citation xmlns:xlink="http://www.w3.org/1999/xlink" xlink:type="simple"><person-group><name name-style="western"><surname>De Silva</surname><given-names>N</given-names></name><name name-style="western"><surname>Hyde</surname><given-names>KD</given-names></name><name name-style="western"><surname>Lumyong</surname><given-names>S</given-names></name><name name-style="western"><surname>Phillips</surname><given-names>A</given-names></name><name name-style="western"><surname>Bhat</surname><given-names>D</given-names></name><name name-style="western"><surname>Maharachchikumbura</surname><given-names>S</given-names></name><name name-style="western"><surname>Thambugala</surname><given-names>K</given-names></name><name name-style="western"><surname>Tennakoon</surname><given-names>D</given-names></name><name name-style="western"><surname>Suwannarach</surname><given-names>N</given-names></name><name name-style="western"><surname>Karunarathna</surname><given-names>SC</given-names></name></person-group> (<year>2022</year>) <article-title>Morphology, phylogeny, host association and geography of fungi associated with plants of <tp:taxon-name><tp:taxon-name-part taxon-name-part-type="family">Annonaceae</tp:taxon-name-part></tp:taxon-name>, <tp:taxon-name><tp:taxon-name-part taxon-name-part-type="family">Apocynaceae</tp:taxon-name-part></tp:taxon-name> and <tp:taxon-name><tp:taxon-name-part taxon-name-part-type="family">Magnoliaceae</tp:taxon-name-part></tp:taxon-name>.</article-title><source>Mycosphere: Journal of Fungal Biology</source><volume>13</volume>(<issue>1</issue>): <fpage>955</fpage>–<lpage>1076</lpage>. <ext-link xlink:href="10.5943/mycosphere/13/1/12" ext-link-type="doi" xlink:type="simple">https://doi.org/10.5943/mycosphere/13/1/12</ext-link></mixed-citation></ref><ref id="B42"><mixed-citation xmlns:xlink="http://www.w3.org/1999/xlink" xlink:type="simple"><person-group><name name-style="western"><surname>Lu</surname><given-names>L</given-names></name><name name-style="western"><surname>Karunarathna</surname><given-names>SC</given-names></name><name name-style="western"><surname>Dai</surname><given-names>D</given-names></name><name name-style="western"><surname>Jayawardena</surname><given-names>RS</given-names></name><name name-style="western"><surname>Suwannarach</surname><given-names>N</given-names></name><name name-style="western"><surname>Tibpromma</surname><given-names>S</given-names></name></person-group> (<year>2022</year>) <article-title>Three new species of <italic><tp:taxon-name><tp:taxon-name-part taxon-name-part-type="genus">Nigrograna</tp:taxon-name-part></tp:taxon-name></italic> (<tp:taxon-name><tp:taxon-name-part taxon-name-part-type="class">Dothideomycetes</tp:taxon-name-part></tp:taxon-name>, <tp:taxon-name><tp:taxon-name-part taxon-name-part-type="order">Pleosporales</tp:taxon-name-part></tp:taxon-name>) associated with Arabica coffee from Yunnan Province, China.</article-title><source>MycoKeys</source><volume>94</volume>: <fpage>51</fpage>–<lpage>71</lpage>. <ext-link xlink:href="10.3897/mycokeys.94.95751" ext-link-type="doi" xlink:type="simple">https://doi.org/10.3897/mycokeys.94.95751</ext-link></mixed-citation></ref><ref id="B40"><mixed-citation xmlns:xlink="http://www.w3.org/1999/xlink" xlink:type="simple"><person-group><name name-style="western"><surname>Li</surname><given-names>W-L</given-names></name><name name-style="western"><surname>Liang</surname><given-names>R-R</given-names></name><name name-style="western"><surname>Dissanayake</surname><given-names>A</given-names></name><name name-style="western"><surname>Liu</surname><given-names>J-K</given-names></name></person-group> (<year>2023</year>) <article-title>Mycosphere Notes 413–448: <tp:taxon-name><tp:taxon-name-part taxon-name-part-type="class">Dothideomycetes</tp:taxon-name-part></tp:taxon-name> associated with woody oil plants in China.</article-title><source>Mycosphere: Journal of Fungal Biology</source><volume>14</volume>(<issue>1</issue>): <fpage>1436</fpage>–<lpage>1529</lpage>. <ext-link xlink:href="10.5943/mycosphere/14/1/16" ext-link-type="doi" xlink:type="simple">https://doi.org/10.5943/mycosphere/14/1/16</ext-link></mixed-citation></ref><ref id="B18"><mixed-citation xmlns:xlink="http://www.w3.org/1999/xlink" xlink:type="simple"><person-group><name name-style="western"><surname>Du</surname><given-names>TY</given-names></name><name name-style="western"><surname>Tibpromma</surname><given-names>S</given-names></name><name name-style="western"><surname>Hyde</surname><given-names>KD</given-names></name><name name-style="western"><surname>Dai</surname><given-names>D-Q</given-names></name><name name-style="western"><surname>Mapook</surname><given-names>A</given-names></name><name name-style="western"><surname>Zhang</surname><given-names>G-Q</given-names></name><name name-style="western"><surname>Stephenson</surname><given-names>SL</given-names></name><name name-style="western"><surname>Suwannarach</surname><given-names>N</given-names></name><name name-style="western"><surname>Elgorban</surname><given-names>AM</given-names></name><name name-style="western"><surname>Rajeshkumar</surname><given-names>KC</given-names></name><name name-style="western"><surname>Maharachchikumbura</surname><given-names>SSN</given-names></name><name name-style="western"><surname>Li</surname><given-names>Q</given-names></name><name name-style="western"><surname>Karunarathna</surname><given-names>SC</given-names></name></person-group> (<year>2024</year>) The polyphasic approach reveals twelve novel ascomycota taxa from terrestrial agarwood-producing trees. [Not published]</mixed-citation></ref><ref id="B29"><mixed-citation xmlns:xlink="http://www.w3.org/1999/xlink" xlink:type="simple"><person-group><name name-style="western"><surname>Jaklitsch</surname><given-names>WM</given-names></name><name name-style="western"><surname>Voglmayr</surname><given-names>H</given-names></name></person-group> (<year>2016</year>) <article-title>Hidden diversity in <italic><tp:taxon-name><tp:taxon-name-part taxon-name-part-type="genus">Thyridaria</tp:taxon-name-part></tp:taxon-name></italic> and a new circumscription of the <tp:taxon-name><tp:taxon-name-part taxon-name-part-type="family">Thyridariaceae</tp:taxon-name-part></tp:taxon-name>.</article-title><source>Studies in Mycology</source><volume>85</volume>(<issue>1</issue>): <fpage>35</fpage>–<lpage>64</lpage>. <ext-link xlink:href="10.1016/j.simyco.2016.09.002" ext-link-type="doi" xlink:type="simple">https://doi.org/10.1016/j.simyco.2016.09.002</ext-link></mixed-citation></ref><ref id="B26"><mixed-citation xmlns:xlink="http://www.w3.org/1999/xlink" xlink:type="simple"><person-group><name name-style="western"><surname>Hyde</surname><given-names>KD</given-names></name><name name-style="western"><surname>Norphanphoun</surname><given-names>C</given-names></name><name name-style="western"><surname>Abreu</surname><given-names>VP</given-names></name><name name-style="western"><surname>Bazzicalupo</surname><given-names>A</given-names></name><name name-style="western"><surname>Thilini Chethana</surname><given-names>KW</given-names></name><name name-style="western"><surname>Clericuzio</surname><given-names>M</given-names></name><name name-style="western"><surname>Dayarathne</surname><given-names>MC</given-names></name><name name-style="western"><surname>Dissanayake</surname><given-names>AJ</given-names></name><name name-style="western"><surname>Ekanayaka</surname><given-names>AH</given-names></name><name name-style="western"><surname>He</surname><given-names>M-Q</given-names></name><name name-style="western"><surname>Hongsanan</surname><given-names>S</given-names></name><name name-style="western"><surname>Huang</surname><given-names>S-K</given-names></name><name name-style="western"><surname>Jayasiri</surname><given-names>SC</given-names></name><name name-style="western"><surname>Jayawardena</surname><given-names>RS</given-names></name><name name-style="western"><surname>Karunarathna</surname><given-names>A</given-names></name><name name-style="western"><surname>Konta</surname><given-names>S</given-names></name><name name-style="western"><surname>Kušan</surname><given-names>I</given-names></name><name name-style="western"><surname>Lee</surname><given-names>H</given-names></name><name name-style="western"><surname>Li</surname><given-names>J</given-names></name><name name-style="western"><surname>Lin</surname><given-names>C-G</given-names></name><name name-style="western"><surname>Liu</surname><given-names>N-G</given-names></name><name name-style="western"><surname>Lu</surname><given-names>Y-Z</given-names></name><name name-style="western"><surname>Luo</surname><given-names>Z-L</given-names></name><name name-style="western"><surname>Manawasinghe</surname><given-names>IS</given-names></name><name name-style="western"><surname>Mapook</surname><given-names>A</given-names></name><name name-style="western"><surname>Perera</surname><given-names>RH</given-names></name><name name-style="western"><surname>Phookamsak</surname><given-names>R</given-names></name><name name-style="western"><surname>Phukhamsakda</surname><given-names>C</given-names></name><name name-style="western"><surname>Siedlecki</surname><given-names>I</given-names></name><name name-style="western"><surname>Soares</surname><given-names>AM</given-names></name><name name-style="western"><surname>Tennakoon</surname><given-names>DS</given-names></name><name name-style="western"><surname>Tian</surname><given-names>Q</given-names></name><name name-style="western"><surname>Tibpromma</surname><given-names>S</given-names></name><name name-style="western"><surname>Wanasinghe</surname><given-names>DN</given-names></name><name name-style="western"><surname>Xiao</surname><given-names>Y-P</given-names></name><name name-style="western"><surname>Yang</surname><given-names>J</given-names></name><name name-style="western"><surname>Zeng</surname><given-names>X-Y</given-names></name><name name-style="western"><surname>Abdel-Aziz</surname><given-names>FA</given-names></name><name name-style="western"><surname>Li</surname><given-names>W-J</given-names></name><name name-style="western"><surname>Senanayake</surname><given-names>IC</given-names></name><name name-style="western"><surname>Shang</surname><given-names>Q-J</given-names></name><name name-style="western"><surname>Daranagama</surname><given-names>DA</given-names></name><name name-style="western"><surname>de Silva</surname><given-names>NI</given-names></name><name name-style="western"><surname>Thambugala</surname><given-names>KM</given-names></name><name name-style="western"><surname>Abdel-Wahab</surname><given-names>MA</given-names></name><name name-style="western"><surname>Bahkali</surname><given-names>AH</given-names></name><name name-style="western"><surname>Berbee</surname><given-names>ML</given-names></name><name name-style="western"><surname>Boonmee</surname><given-names>S</given-names></name><name name-style="western"><surname>Bhat</surname><given-names>DJ</given-names></name><name name-style="western"><surname>Bulgakov</surname><given-names>TS</given-names></name><name name-style="western"><surname>Buyck</surname><given-names>B</given-names></name><name name-style="western"><surname>Camporesi</surname><given-names>E</given-names></name><name name-style="western"><surname>Castañeda-Ruiz</surname><given-names>RF</given-names></name><name name-style="western"><surname>Chomnunti</surname><given-names>P</given-names></name><name name-style="western"><surname>Doilom</surname><given-names>M</given-names></name><name name-style="western"><surname>Dovana</surname><given-names>F</given-names></name><name name-style="western"><surname>Gibertoni</surname><given-names>TB</given-names></name><name name-style="western"><surname>Jadan</surname><given-names>M</given-names></name><name name-style="western"><surname>Jeewon</surname><given-names>R</given-names></name><name name-style="western"><surname>Jones</surname><given-names>EBG</given-names></name><name name-style="western"><surname>Kang</surname><given-names>J-C</given-names></name><name name-style="western"><surname>Karunarathna</surname><given-names>SC</given-names></name><name name-style="western"><surname>Lim</surname><given-names>YW</given-names></name><name name-style="western"><surname>Liu</surname><given-names>J-K</given-names></name><name name-style="western"><surname>Liu</surname><given-names>Z-Y</given-names></name><name name-style="western"><surname>Plautz Jr</surname><given-names>HL</given-names></name><name name-style="western"><surname>Lumyong</surname><given-names>S</given-names></name><name name-style="western"><surname>Maharachchikumbura</surname><given-names>SSN</given-names></name><name name-style="western"><surname>Matočec</surname><given-names>N</given-names></name><name name-style="western"><surname>McKenzie</surname><given-names>EHC</given-names></name><name name-style="western"><surname>Mešić</surname><given-names>A</given-names></name><name name-style="western"><surname>Miller</surname><given-names>D</given-names></name><name name-style="western"><surname>Pawłowska</surname><given-names>J</given-names></name><name name-style="western"><surname>Pereira</surname><given-names>OL</given-names></name><name name-style="western"><surname>Promputtha</surname><given-names>I</given-names></name><name name-style="western"><surname>Romero</surname><given-names>AI</given-names></name><name name-style="western"><surname>Ryvarden</surname><given-names>L</given-names></name><name name-style="western"><surname>Su</surname><given-names>H-Y</given-names></name><name name-style="western"><surname>Suetrong</surname><given-names>S</given-names></name><name name-style="western"><surname>Tkalčec</surname><given-names>Z</given-names></name><name name-style="western"><surname>Vizzini</surname><given-names>A</given-names></name><name name-style="western"><surname>Wen</surname><given-names>T-C</given-names></name><name name-style="western"><surname>Wisitrassameewong</surname><given-names>K</given-names></name><name name-style="western"><surname>Wrzosek</surname><given-names>M</given-names></name><name name-style="western"><surname>Xu</surname><given-names>J-C</given-names></name><name name-style="western"><surname>Zhao</surname><given-names>Q</given-names></name><name name-style="western"><surname>Zhao</surname><given-names>R-L</given-names></name><name name-style="western"><surname>Mortimer</surname><given-names>PE</given-names></name></person-group> (<year>2017</year>) <article-title>Fungal diversity notes 603–708: Taxonomic and phylogenetic notes on genera and species.</article-title><source>Fungal Diversity</source><volume>87</volume>(<issue>1</issue>): <fpage>1</fpage>–<lpage>235</lpage>. <ext-link xlink:href="10.1007/s13225-017-0391-3" ext-link-type="doi" xlink:type="simple">https://doi.org/10.1007/s13225-017-0391-3</ext-link></mixed-citation></ref><ref id="B72"><mixed-citation xmlns:xlink="http://www.w3.org/1999/xlink" xlink:type="simple"><person-group><name name-style="western"><surname>Tibpromma</surname><given-names>S</given-names></name><name name-style="western"><surname>Hyde</surname><given-names>KD</given-names></name><name name-style="western"><surname>Jeewon</surname><given-names>R</given-names></name><name name-style="western"><surname>Maharachchikumbura</surname><given-names>SSN</given-names></name><name name-style="western"><surname>Liu</surname><given-names>J-K</given-names></name><name name-style="western"><surname>Bhat</surname><given-names>DJ</given-names></name><name name-style="western"><surname>Jones</surname><given-names>EBG</given-names></name><name name-style="western"><surname>McKenzie</surname><given-names>EHC</given-names></name><name name-style="western"><surname>Camporesi</surname><given-names>E</given-names></name><name name-style="western"><surname>Bulgakov</surname><given-names>TS</given-names></name><name name-style="western"><surname>Doilom</surname><given-names>M</given-names></name><name name-style="western"><surname>de</surname><given-names>Azevedo Santiago ALCM</given-names></name><name name-style="western"><surname>Das</surname><given-names>K</given-names></name><name name-style="western"><surname>Manimohan</surname><given-names>P</given-names></name><name name-style="western"><surname>Gibertoni</surname><given-names>TB</given-names></name><name name-style="western"><surname>Lim</surname><given-names>YW</given-names></name><name name-style="western"><surname>Ekanayaka</surname><given-names>AH</given-names></name><name name-style="western"><surname>Thongbai</surname><given-names>B</given-names></name><name name-style="western"><surname>Lee</surname><given-names>HB</given-names></name><name name-style="western"><surname>Yang</surname><given-names>J-B</given-names></name><name name-style="western"><surname>Kirk</surname><given-names>PM</given-names></name><name name-style="western"><surname>Sysouphanthong</surname><given-names>P</given-names></name><name name-style="western"><surname>Singh</surname><given-names>SK</given-names></name><name name-style="western"><surname>Boonmee</surname><given-names>S</given-names></name><name name-style="western"><surname>Dong</surname><given-names>W</given-names></name><name name-style="western"><surname>Raj</surname><given-names>KNA</given-names></name><name name-style="western"><surname>Latha</surname><given-names>KPD</given-names></name><name name-style="western"><surname>Phookamsak</surname><given-names>R</given-names></name><name name-style="western"><surname>Phukhamsakda</surname><given-names>C</given-names></name><name name-style="western"><surname>Konta</surname><given-names>S</given-names></name><name name-style="western"><surname>Jayasiri</surname><given-names>SC</given-names></name><name name-style="western"><surname>Norphanphoun</surname><given-names>C</given-names></name><name name-style="western"><surname>Tennakoon</surname><given-names>DS</given-names></name><name name-style="western"><surname>Li</surname><given-names>J</given-names></name><name name-style="western"><surname>Dayarathne</surname><given-names>MC</given-names></name><name name-style="western"><surname>Perera</surname><given-names>RH</given-names></name><name name-style="western"><surname>Xiao</surname><given-names>Y</given-names></name><name name-style="western"><surname>Wanasinghe</surname><given-names>DN</given-names></name><name name-style="western"><surname>Senanayake</surname><given-names>IC</given-names></name><name name-style="western"><surname>Goonasekara</surname><given-names>ID</given-names></name><name name-style="western"><surname>de</surname><given-names>Silva NI</given-names></name><name name-style="western"><surname>Mapook</surname><given-names>A</given-names></name><name name-style="western"><surname>Jayawardena</surname><given-names>RS</given-names></name><name name-style="western"><surname>Dissanayake</surname><given-names>AJ</given-names></name><name name-style="western"><surname>Manawasinghe</surname><given-names>IS</given-names></name><name name-style="western"><surname>Chethana</surname><given-names>KWT</given-names></name><name name-style="western"><surname>Luo</surname><given-names>Z-L</given-names></name><name name-style="western"><surname>Hapuarachchi</surname><given-names>KK</given-names></name><name name-style="western"><surname>Baghela</surname><given-names>A</given-names></name><name name-style="western"><surname>Soares</surname><given-names>AM</given-names></name><name name-style="western"><surname>Vizzini</surname><given-names>A</given-names></name><name name-style="western"><surname>Meiras-Ottoni</surname><given-names>A</given-names></name><name name-style="western"><surname>Mešić</surname><given-names>A</given-names></name><name name-style="western"><surname>Dutta</surname><given-names>AK</given-names></name><name name-style="western"><surname>de</surname><given-names>Souza CAF</given-names></name><name name-style="western"><surname>Richter</surname><given-names>C</given-names></name><name name-style="western"><surname>Lin</surname><given-names>C-G</given-names></name><name name-style="western"><surname>Chakrabarty</surname><given-names>D</given-names></name><name name-style="western"><surname>Daranagama</surname><given-names>DA</given-names></name><name name-style="western"><surname>Lima</surname><given-names>DX</given-names></name><name name-style="western"><surname>Chakraborty</surname><given-names>D</given-names></name><name name-style="western"><surname>Ercole</surname><given-names>E</given-names></name><name name-style="western"><surname>Wu</surname><given-names>F</given-names></name><name name-style="western"><surname>Simonini</surname><given-names>G</given-names></name><name name-style="western"><surname>Vasquez</surname><given-names>G</given-names></name><name name-style="western"><surname>da</surname><given-names>Silva GA</given-names></name><name name-style="western"><surname>Plautz</surname><given-names>Jr HL</given-names></name><name name-style="western"><surname>Ariyawansa</surname><given-names>HA</given-names></name><name name-style="western"><surname>Lee</surname><given-names>H</given-names></name><name name-style="western"><surname>Kušan</surname><given-names>I</given-names></name><name name-style="western"><surname>Song</surname><given-names>J</given-names></name><name name-style="western"><surname>Sun</surname><given-names>J</given-names></name><name name-style="western"><surname>Karmakar</surname><given-names>J</given-names></name><name name-style="western"><surname>Hu</surname><given-names>K</given-names></name><name name-style="western"><surname>Semwal</surname><given-names>KC</given-names></name><name name-style="western"><surname>Thambugala</surname><given-names>KM</given-names></name><name name-style="western"><surname>Voigt</surname><given-names>K</given-names></name><name name-style="western"><surname>Acharya</surname><given-names>K</given-names></name><name name-style="western"><surname>Rajeshkumar</surname><given-names>KC</given-names></name><name name-style="western"><surname>Ryvarden</surname><given-names>L</given-names></name><name name-style="western"><surname>Jadan</surname><given-names>M</given-names></name><name name-style="western"><surname>Hosen</surname><given-names>MI</given-names></name><name name-style="western"><surname>Mikšík</surname><given-names>M</given-names></name><name name-style="western"><surname>Samarakoon</surname><given-names>MC</given-names></name><name name-style="western"><surname>Wijayawardene</surname><given-names>NN</given-names></name><name name-style="western"><surname>Kim</surname><given-names>NK</given-names></name><name name-style="western"><surname>Matočec</surname><given-names>N</given-names></name><name name-style="western"><surname>Singh</surname><given-names>PN</given-names></name><name name-style="western"><surname>Tian</surname><given-names>Q</given-names></name><name name-style="western"><surname>Bhatt</surname><given-names>RP</given-names></name><name name-style="western"><surname>de</surname><given-names>Oliveira RJV</given-names></name><name name-style="western"><surname>Tulloss</surname><given-names>RE</given-names></name><name name-style="western"><surname>Aamir</surname><given-names>S</given-names></name><name name-style="western"><surname>Kaewchai</surname><given-names>S</given-names></name><name name-style="western"><surname>Marathe</surname><given-names>SD</given-names></name><name name-style="western"><surname>Khan</surname><given-names>S</given-names></name><name name-style="western"><surname>Hongsanan</surname><given-names>S</given-names></name><name name-style="western"><surname>Adhikari</surname><given-names>S</given-names></name><name name-style="western"><surname>Mehmood</surname><given-names>T</given-names></name><name name-style="western"><surname>Bandyopadhyay</surname><given-names>TK</given-names></name><name name-style="western"><surname>Svetasheva</surname><given-names>TY</given-names></name><name name-style="western"><surname>Nguyen</surname><given-names>TTT</given-names></name><name name-style="western"><surname>Antonín</surname><given-names>V</given-names></name><name name-style="western"><surname>Li</surname><given-names>W-J</given-names></name><name name-style="western"><surname>Wang</surname><given-names>Y</given-names></name><name name-style="western"><surname>Indoliya</surname><given-names>Y</given-names></name><name name-style="western"><surname>Tkalčec</surname><given-names>Z</given-names></name><name name-style="western"><surname>Elgorban</surname><given-names>AM</given-names></name><name name-style="western"><surname>Bahkali</surname><given-names>AH</given-names></name><name name-style="western"><surname>Tang</surname><given-names>AMC</given-names></name><name name-style="western"><surname>Su</surname><given-names>H-Y</given-names></name><name name-style="western"><surname>Zhang</surname><given-names>H</given-names></name><name name-style="western"><surname>Promputtha</surname><given-names>I</given-names></name><name name-style="western"><surname>Luangsa-ard</surname><given-names>J</given-names></name><name name-style="western"><surname>Xu</surname><given-names>J</given-names></name><name name-style="western"><surname>Yan</surname><given-names>J</given-names></name><name name-style="western"><surname>Ji-Chuan</surname><given-names>K</given-names></name><name name-style="western"><surname>Stadler</surname><given-names>M</given-names></name><name name-style="western"><surname>Mortimer</surname><given-names>PE</given-names></name><name name-style="western"><surname>Chomnunti</surname><given-names>P</given-names></name><name name-style="western"><surname>Zhao</surname><given-names>Q</given-names></name><name name-style="western"><surname>Phillips</surname><given-names>AJL</given-names></name><name name-style="western"><surname>Nontachaiyapoom</surname><given-names>S</given-names></name><name name-style="western"><surname>Wen</surname><given-names>T-C</given-names></name><name name-style="western"><surname>Karunarathna</surname><given-names>SC</given-names></name></person-group> (<year>2017</year>) <article-title>Fungal diversity notes 491–602: Taxonomic and phylogenetic contributions to fungal taxa.</article-title><source>Fungal Diversity</source><volume>83</volume>(<issue>1</issue>): <fpage>1</fpage>–<lpage>261</lpage>. <ext-link xlink:href="10.1007/s13225-017-0378-0" ext-link-type="doi" xlink:type="simple">https://doi.org/10.1007/s13225-017-0378-0</ext-link></mixed-citation></ref><ref id="B14"><mixed-citation xmlns:xlink="http://www.w3.org/1999/xlink" xlink:type="simple"><person-group><name name-style="western"><surname>Dayarathne</surname><given-names>M</given-names></name><name name-style="western"><surname>Maharachchikumbura</surname><given-names>S</given-names></name><name name-style="western"><surname>Hyde</surname><given-names>K</given-names></name><name name-style="western"><surname>Devadatha</surname><given-names>B</given-names></name><name name-style="western"><surname>Jones</surname><given-names>G</given-names></name><name name-style="western"><surname>Chomnunti</surname><given-names>P</given-names></name><name name-style="western"><surname>Khongphinitbunjong</surname><given-names>K</given-names></name></person-group> (<year>2020</year>) <article-title>Morpho-molecular characterization of microfungi associated with marine based habitats.</article-title><source>Mycosphere: Journal of Fungal Biology</source><volume>7019</volume>(<issue>1</issue>): <fpage>1</fpage>–<lpage>188</lpage>. <ext-link xlink:href="10.5943/mycosphere/11/1/1" ext-link-type="doi" xlink:type="simple">https://doi.org/10.5943/mycosphere/11/1/1</ext-link></mixed-citation></ref><ref id="B46"><mixed-citation xmlns:xlink="http://www.w3.org/1999/xlink" xlink:type="simple"><person-group><name name-style="western"><surname>Mapook</surname><given-names>A</given-names></name><name name-style="western"><surname>Hyde</surname><given-names>KD</given-names></name><name name-style="western"><surname>McKenzie</surname><given-names>EHC</given-names></name><name name-style="western"><surname>Jones</surname><given-names>EBG</given-names></name><name name-style="western"><surname>Bhat</surname><given-names>DJ</given-names></name><name name-style="western"><surname>Jeewon</surname><given-names>R</given-names></name><name name-style="western"><surname>Stadler</surname><given-names>M</given-names></name><name name-style="western"><surname>Samarakoon</surname><given-names>MC</given-names></name><name name-style="western"><surname>Malaithong</surname><given-names>M</given-names></name><name name-style="western"><surname>Tanunchai</surname><given-names>B</given-names></name><name name-style="western"><surname>Buscot</surname><given-names>F</given-names></name><name name-style="western"><surname>Wubet</surname><given-names>T</given-names></name><name name-style="western"><surname>Purahong</surname><given-names>W</given-names></name></person-group> (<year>2020</year>) <article-title>Taxonomic and phylogenetic contributions to fungi associated with the invasive weed <italic><tp:taxon-name><tp:taxon-name-part taxon-name-part-type="genus">Chromolaena</tp:taxon-name-part><tp:taxon-name-part taxon-name-part-type="species">odorata</tp:taxon-name-part></tp:taxon-name></italic> (Siam weed).</article-title><source>Fungal Diversity</source><volume>101</volume>(<issue>1</issue>): <fpage>1</fpage>–<lpage>175</lpage>. <ext-link xlink:href="10.1007/s13225-020-00444-8" ext-link-type="doi" xlink:type="simple">https://doi.org/10.1007/s13225-020-00444-8</ext-link></mixed-citation></ref></ref-list></tp:taxon-treatment>
