# Supplementary material for: ﻿Four new species of Dothideomycetes (Ascomycota) from Pará Rubber (Heveabrasiliensis) in Yunnan Province, China
Source: MycoKeys. 2024 Mar 22;103:71–95. doi: 10.3897/mycokeys.103.117580 (PMC10980880; doi:10.3897/mycokeys.103.117580)
Supplement: XML Treatment for Pseudochaetosphaeronema [file mycokeys.103.117580-treatment8.xml]

<!DOCTYPE tp:taxon-treatment
  PUBLIC "-//TaxonX//DTD Taxonomic Treatment Publishing DTD v0 20100105//EN" "tax-treatment-NSO.dtd">
<tp:taxon-treatment xmlns:tp="http://www.plazi.org/taxpub"><tp:treatment-meta><kwd-group><label>Taxon classification</label><kwd>
                <named-content content-type="kingdom">Fungi</named-content>
              </kwd><kwd>
                <named-content content-type="order">Dyfrolomycetales</named-content>
              </kwd><kwd>
                <named-content content-type="family">Pleurotremataceae</named-content>
              </kwd></kwd-group><mixed-citation publication-type="journal"><person-group><name><surname>Xu</surname><given-names>Rui-Fang</given-names></name><name><surname>Karunarathna</surname><given-names>Samantha C.</given-names></name><name><surname>Phukhamsakda</surname><given-names>Chayanard</given-names></name><name><surname>Dai</surname><given-names>Dong-Qin</given-names></name><name><surname>Elgorban</surname><given-names>Abdallah M.</given-names></name><name><surname>Suwannarach</surname><given-names>Nakarin</given-names></name><name><surname>Kumla</surname><given-names>Jaturong</given-names></name><name><surname>Wang</surname><given-names>Xiao-Yan</given-names></name><name><surname>Tibpromma</surname><given-names>Saowaluck</given-names></name></person-group><article-title>﻿Four new species of <tp:taxon-name><tp:taxon-name-part taxon-name-part-type="class">Dothideomycetes</tp:taxon-name-part></tp:taxon-name> (<tp:taxon-name><tp:taxon-name-part taxon-name-part-type="phylum">Ascomycota</tp:taxon-name-part></tp:taxon-name>) from Pará Rubber (<italic><tp:taxon-name><tp:taxon-name-part taxon-name-part-type="genus" reg="Hevea">Hevea</tp:taxon-name-part><tp:taxon-name-part taxon-name-part-type="species" reg="brasiliensis">brasiliensis</tp:taxon-name-part></tp:taxon-name></italic>) in Yunnan Province, China</article-title><source>MycoKeys</source><day>22</day><month>03</month><year>2024</year><volume>103</volume><fpage>71</fpage><lpage>95</lpage><pub-id pub-id-type="doi">10.3897/mycokeys.103.117580</pub-id></mixed-citation></tp:treatment-meta><tp:nomenclature><label>﻿</label><tp:taxon-name>
              <object-id xmlns:xlink="http://www.w3.org/1999/xlink" content-type="arpha" xlink:type="simple">119D0C27-97DF-57A1-83CF-4CE6FCF4EF22</object-id>
              <tp:taxon-name-part taxon-name-part-type="genus" reg="Pseudochaetosphaeronema">Pseudochaetosphaeronema</tp:taxon-name-part>
            </tp:taxon-name><tp:taxon-authority>Punith.</tp:taxon-authority></tp:nomenclature><tp:treatment-sec sec-type="notes" id="SECID0EAPBG"><title>Notes.</title><p><italic><tp:taxon-name><tp:taxon-name-part taxon-name-part-type="genus" reg="Pseudochaetosphaeronema">Pseudochaetosphaeronema</tp:taxon-name-part></tp:taxon-name></italic> was introduced by <xref ref-type="bibr" rid="B59">Punithalingam (1979)</xref>, with <italic><tp:taxon-name><tp:taxon-name-part taxon-name-part-type="genus" reg="Pseudochaetosphaeronema">P.</tp:taxon-name-part><tp:taxon-name-part taxon-name-part-type="species" reg="larense">larense</tp:taxon-name-part></tp:taxon-name></italic> as the type species. The members of this genus have been reported as human pathogens, endophytes and saprobes (<xref ref-type="bibr" rid="B7">Boonmee et al. 2021</xref>). Nine epithets are listed in <xref ref-type="bibr" rid="B28">Index Fungorum (2024)</xref>, i.e. one sexual <italic><tp:taxon-name><tp:taxon-name-part taxon-name-part-type="genus" reg="Pseudochaetosphaeronema">P.</tp:taxon-name-part><tp:taxon-name-part taxon-name-part-type="species" reg="chiangraiense">chiangraiense</tp:taxon-name-part></tp:taxon-name></italic> and eight asexual species viz. <italic><tp:taxon-name><tp:taxon-name-part taxon-name-part-type="genus" reg="Pseudochaetosphaeronema">P.</tp:taxon-name-part><tp:taxon-name-part taxon-name-part-type="species" reg="ginkgonis">ginkgonis</tp:taxon-name-part></tp:taxon-name></italic>, <italic><tp:taxon-name><tp:taxon-name-part taxon-name-part-type="genus" reg="Pseudochaetosphaeronema">P.</tp:taxon-name-part><tp:taxon-name-part taxon-name-part-type="species" reg="kunmingense">kunmingense</tp:taxon-name-part></tp:taxon-name></italic>, <italic><tp:taxon-name><tp:taxon-name-part taxon-name-part-type="genus" reg="Pseudochaetosphaeronema">P.</tp:taxon-name-part><tp:taxon-name-part taxon-name-part-type="species" reg="larense">larense</tp:taxon-name-part></tp:taxon-name></italic>, <italic><tp:taxon-name><tp:taxon-name-part taxon-name-part-type="genus" reg="Pseudochaetosphaeronema">P.</tp:taxon-name-part><tp:taxon-name-part taxon-name-part-type="species" reg="magnoliae">magnoliae</tp:taxon-name-part></tp:taxon-name></italic>, <italic><tp:taxon-name><tp:taxon-name-part taxon-name-part-type="genus" reg="Pseudochaetosphaeronema">P.</tp:taxon-name-part><tp:taxon-name-part taxon-name-part-type="species" reg="martinelli">martinelli</tp:taxon-name-part></tp:taxon-name></italic>, <italic><tp:taxon-name><tp:taxon-name-part taxon-name-part-type="genus" reg="Pseudochaetosphaeronema">P.</tp:taxon-name-part><tp:taxon-name-part taxon-name-part-type="species" reg="pandanicola">pandanicola</tp:taxon-name-part></tp:taxon-name></italic>, <italic><tp:taxon-name><tp:taxon-name-part taxon-name-part-type="genus" reg="Pseudochaetosphaeronema">P.</tp:taxon-name-part><tp:taxon-name-part taxon-name-part-type="species" reg="siamense">siamense</tp:taxon-name-part></tp:taxon-name></italic> and <italic><tp:taxon-name><tp:taxon-name-part taxon-name-part-type="genus" reg="Pseudochaetosphaeronema">P.</tp:taxon-name-part><tp:taxon-name-part taxon-name-part-type="species" reg="sklodowskacurieae">sklodowskacurieae</tp:taxon-name-part></tp:taxon-name></italic>. The asexual morph of <italic><tp:taxon-name><tp:taxon-name-part taxon-name-part-type="genus" reg="Pseudochaetosphaeronema">Pseudochaetosphaeronema</tp:taxon-name-part></tp:taxon-name></italic> is characterised by globose, conidiomata, monophialidic, cylindrical conidiogenous cells and hyaline, subglobose to oval, aseptate conidia (<xref ref-type="bibr" rid="B16">De Silva et al. 2022</xref>). The sexual morph is characterised by immersed, uni-loculate ascomata, peridium with the cells of textura angularis, unbranched, septate pseudoparaphyses, 8-spored, bitunicate, fissitunicate, short distinct pedicel asci with rounded end and fusiform, 1-septate, guttulate ascospores with pointed ends (<xref ref-type="bibr" rid="B7">Boonmee et al. 2021</xref>).</p></tp:treatment-sec><ref-list><ref id="B59"><mixed-citation xmlns:xlink="http://www.w3.org/1999/xlink" xlink:type="simple"><person-group><name name-style="western"><surname>Punithalingam</surname><given-names>E</given-names></name></person-group> (<year>1979</year>) <article-title><tp:taxon-name><tp:taxon-name-part taxon-name-part-type="order">Sphaeropsidales</tp:taxon-name-part></tp:taxon-name> in culture from humans.</article-title><source>Nova Hedwigia</source><volume>31</volume>: <fpage>119</fpage>–<lpage>158</lpage>.</mixed-citation></ref><ref id="B7"><mixed-citation xmlns:xlink="http://www.w3.org/1999/xlink" xlink:type="simple"><person-group><name name-style="western"><surname>Boonmee</surname><given-names>S</given-names></name><name name-style="western"><surname>Wanasinghe</surname><given-names>DN</given-names></name><name name-style="western"><surname>Calabon</surname><given-names>MS</given-names></name><name name-style="western"><surname>Huanraluek</surname><given-names>N</given-names></name><name name-style="western"><surname>Chandrasiri</surname><given-names>SKU</given-names></name><name name-style="western"><surname>Jones</surname><given-names>GEB</given-names></name><name name-style="western"><surname>Rossi</surname><given-names>W</given-names></name><name name-style="western"><surname>Leonardi</surname><given-names>M</given-names></name><name name-style="western"><surname>Singh</surname><given-names>SK</given-names></name><name name-style="western"><surname>Rana</surname><given-names>S</given-names></name><name name-style="western"><surname>Singh</surname><given-names>PN</given-names></name><name name-style="western"><surname>Maurya</surname><given-names>DK</given-names></name><name name-style="western"><surname>Lagashetti</surname><given-names>AC</given-names></name><name name-style="western"><surname>Choudhary</surname><given-names>D</given-names></name><name name-style="western"><surname>Dai</surname><given-names>Y-C</given-names></name><name name-style="western"><surname>Zhao</surname><given-names>C-L</given-names></name><name name-style="western"><surname>Mu</surname><given-names>Y-H</given-names></name><name name-style="western"><surname>Yuan</surname><given-names>H-S</given-names></name><name name-style="western"><surname>He</surname><given-names>S-H</given-names></name><name name-style="western"><surname>Phookamsak</surname><given-names>R</given-names></name><name name-style="western"><surname>Jiang</surname><given-names>H-B</given-names></name><name name-style="western"><surname>Martín</surname><given-names>MP</given-names></name><name name-style="western"><surname>Dueñas</surname><given-names>M</given-names></name><name name-style="western"><surname>Telleria</surname><given-names>MT</given-names></name><name name-style="western"><surname>Kałucka</surname><given-names>IL</given-names></name><name name-style="western"><surname>Jagodziński</surname><given-names>AM</given-names></name><name name-style="western"><surname>Liimatainen</surname><given-names>K</given-names></name><name name-style="western"><surname>Pereira</surname><given-names>DS</given-names></name><name name-style="western"><surname>Phillips</surname><given-names>AJL</given-names></name><name name-style="western"><surname>Suwannarach</surname><given-names>N</given-names></name><name name-style="western"><surname>Kumla</surname><given-names>J</given-names></name><name name-style="western"><surname>Khuna</surname><given-names>S</given-names></name><name name-style="western"><surname>Lumyong</surname><given-names>S</given-names></name><name name-style="western"><surname>Potter</surname><given-names>TB</given-names></name><name name-style="western"><surname>Shivas</surname><given-names>RG</given-names></name><name name-style="western"><surname>Sparks</surname><given-names>AH</given-names></name><name name-style="western"><surname>Vaghefi</surname><given-names>N</given-names></name><name name-style="western"><surname>Abdel-Wahab</surname><given-names>MA</given-names></name><name name-style="western"><surname>Abdel-Aziz</surname><given-names>FA</given-names></name><name name-style="western"><surname>Li</surname><given-names>G-J</given-names></name><name name-style="western"><surname>Lin</surname><given-names>W-F</given-names></name><name name-style="western"><surname>Singh</surname><given-names>U</given-names></name><name name-style="western"><surname>Bhatt</surname><given-names>RP</given-names></name><name name-style="western"><surname>Lee</surname><given-names>HB</given-names></name><name name-style="western"><surname>Nguyen</surname><given-names>TTT</given-names></name><name name-style="western"><surname>Kirk</surname><given-names>PM</given-names></name><name name-style="western"><surname>Dutta</surname><given-names>AK</given-names></name><name name-style="western"><surname>Acharya</surname><given-names>K</given-names></name><name name-style="western"><surname>Sarma</surname><given-names>VV</given-names></name><name name-style="western"><surname>Niranjan</surname><given-names>M</given-names></name><name name-style="western"><surname>Rajeshkumar</surname><given-names>KC</given-names></name><name name-style="western"><surname>Ashtekar</surname><given-names>N</given-names></name><name name-style="western"><surname>Lad</surname><given-names>S</given-names></name><name name-style="western"><surname>Wijayawardene</surname><given-names>NN</given-names></name><name name-style="western"><surname>Bhat</surname><given-names>DJ</given-names></name><name name-style="western"><surname>Xu</surname><given-names>R-J</given-names></name><name name-style="western"><surname>Wijesinghe</surname><given-names>SN</given-names></name><name name-style="western"><surname>Shen</surname><given-names>H-W</given-names></name><name name-style="western"><surname>Luo</surname><given-names>Z-L</given-names></name><name name-style="western"><surname>Zhang</surname><given-names>J-Y</given-names></name><name name-style="western"><surname>Sysouphanthong</surname><given-names>P</given-names></name><name name-style="western"><surname>Thongklang</surname><given-names>N</given-names></name><name name-style="western"><surname>Bao</surname><given-names>D-F</given-names></name><name name-style="western"><surname>Aluthmuhandiram</surname><given-names>JVS</given-names></name><name name-style="western"><surname>Abdollahzadeh</surname><given-names>J</given-names></name><name name-style="western"><surname>Javadi</surname><given-names>A</given-names></name><name name-style="western"><surname>Dovana</surname><given-names>F</given-names></name><name name-style="western"><surname>Usman</surname><given-names>M</given-names></name><name name-style="western"><surname>Khalid</surname><given-names>AN</given-names></name><name name-style="western"><surname>Dissanayake</surname><given-names>AJ</given-names></name><name name-style="western"><surname>Telagathoti</surname><given-names>A</given-names></name><name name-style="western"><surname>Probst</surname><given-names>M</given-names></name><name name-style="western"><surname>Peintner</surname><given-names>U</given-names></name><name name-style="western"><surname>Garrido-Benavent</surname><given-names>I</given-names></name><name name-style="western"><surname>Bóna</surname><given-names>L</given-names></name><name name-style="western"><surname>Merényi</surname><given-names>Z</given-names></name><name name-style="western"><surname>Boros</surname><given-names>L</given-names></name><name name-style="western"><surname>Zoltán</surname><given-names>B</given-names></name><name name-style="western"><surname>Stielow</surname><given-names>JB</given-names></name><name name-style="western"><surname>Jiang</surname><given-names>N</given-names></name><name name-style="western"><surname>Tian</surname><given-names>C-M</given-names></name><name name-style="western"><surname>Shams</surname><given-names>E</given-names></name><name name-style="western"><surname>Dehghanizadeh</surname><given-names>F</given-names></name><name name-style="western"><surname>Pordel</surname><given-names>A</given-names></name><name name-style="western"><surname>Javan-Nikkhah</surname><given-names>M</given-names></name><name name-style="western"><surname>Denchev</surname><given-names>TT</given-names></name><name name-style="western"><surname>Denchev</surname><given-names>CM</given-names></name><name name-style="western"><surname>Kemler</surname><given-names>M</given-names></name><name name-style="western"><surname>Begerow</surname><given-names>D</given-names></name><name name-style="western"><surname>Deng</surname><given-names>C-Y</given-names></name><name name-style="western"><surname>Harrower</surname><given-names>E</given-names></name><name name-style="western"><surname>Bozorov</surname><given-names>T</given-names></name><name name-style="western"><surname>Kholmuradova</surname><given-names>T</given-names></name><name name-style="western"><surname>Gafforov</surname><given-names>Y</given-names></name><name name-style="western"><surname>Abdurazakov</surname><given-names>A</given-names></name><name name-style="western"><surname>Xu</surname><given-names>J-C</given-names></name><name name-style="western"><surname>Mortimer</surname><given-names>PE</given-names></name><name name-style="western"><surname>Ren</surname><given-names>G-C</given-names></name><name name-style="western"><surname>Jeewon</surname><given-names>R</given-names></name><name name-style="western"><surname>Maharachchikumbura</surname><given-names>SSN</given-names></name><name name-style="western"><surname>Phukhamsakda</surname><given-names>C</given-names></name><name name-style="western"><surname>Mapook</surname><given-names>A</given-names></name><name name-style="western"><surname>Hyde</surname><given-names>KD</given-names></name></person-group> (<year>2021</year>) <article-title>Fungal diversity notes 1387–1511: Taxonomic and phylogenetic contributions on genera and species of fungal taxa.</article-title><source>Fungal Diversity</source><volume>111</volume>(<issue>1</issue>): <fpage>1</fpage>–<lpage>335</lpage>. <ext-link xlink:href="10.1007/s13225-021-00489-3" ext-link-type="doi" xlink:type="simple">https://doi.org/10.1007/s13225-021-00489-3</ext-link></mixed-citation></ref><ref id="B28"><mixed-citation xmlns:xlink="http://www.w3.org/1999/xlink" xlink:type="simple">Index Fungorum (<year>2024</year>) Index Fungorum. <ext-link xlink:href="https://www.indexfungorum.org" ext-link-type="uri" xlink:type="simple">https://www.indexfungorum.org</ext-link> [January 15, 2024]</mixed-citation></ref><ref id="B16"><mixed-citation xmlns:xlink="http://www.w3.org/1999/xlink" xlink:type="simple"><person-group><name name-style="western"><surname>De Silva</surname><given-names>N</given-names></name><name name-style="western"><surname>Hyde</surname><given-names>KD</given-names></name><name name-style="western"><surname>Lumyong</surname><given-names>S</given-names></name><name name-style="western"><surname>Phillips</surname><given-names>A</given-names></name><name name-style="western"><surname>Bhat</surname><given-names>D</given-names></name><name name-style="western"><surname>Maharachchikumbura</surname><given-names>S</given-names></name><name name-style="western"><surname>Thambugala</surname><given-names>K</given-names></name><name name-style="western"><surname>Tennakoon</surname><given-names>D</given-names></name><name name-style="western"><surname>Suwannarach</surname><given-names>N</given-names></name><name name-style="western"><surname>Karunarathna</surname><given-names>SC</given-names></name></person-group> (<year>2022</year>) <article-title>Morphology, phylogeny, host association and geography of fungi associated with plants of <tp:taxon-name><tp:taxon-name-part taxon-name-part-type="family">Annonaceae</tp:taxon-name-part></tp:taxon-name>, <tp:taxon-name><tp:taxon-name-part taxon-name-part-type="family">Apocynaceae</tp:taxon-name-part></tp:taxon-name> and <tp:taxon-name><tp:taxon-name-part taxon-name-part-type="family">Magnoliaceae</tp:taxon-name-part></tp:taxon-name>.</article-title><source>Mycosphere: Journal of Fungal Biology</source><volume>13</volume>(<issue>1</issue>): <fpage>955</fpage>–<lpage>1076</lpage>. <ext-link xlink:href="10.5943/mycosphere/13/1/12" ext-link-type="doi" xlink:type="simple">https://doi.org/10.5943/mycosphere/13/1/12</ext-link></mixed-citation></ref></ref-list></tp:taxon-treatment>
