# Supplementary material for: ﻿Four new species of Dothideomycetes (Ascomycota) from Pará Rubber (Heveabrasiliensis) in Yunnan Province, China
Source: MycoKeys. 2024 Mar 22;103:71–95. doi: 10.3897/mycokeys.103.117580 (PMC10980880; doi:10.3897/mycokeys.103.117580)
Supplement: XML Treatment for Pseudochaetosphaeronema lincangensis [file mycokeys.103.117580-treatment9.xml]

<!DOCTYPE tp:taxon-treatment
  PUBLIC "-//TaxonX//DTD Taxonomic Treatment Publishing DTD v0 20100105//EN" "tax-treatment-NSO.dtd">
<tp:taxon-treatment xmlns:tp="http://www.plazi.org/taxpub"><tp:treatment-meta><kwd-group><label>Taxon classification</label><kwd>
                <named-content content-type="kingdom">Fungi</named-content>
              </kwd><kwd>
                <named-content content-type="order">Dyfrolomycetales</named-content>
              </kwd><kwd>
                <named-content content-type="family">Pleurotremataceae</named-content>
              </kwd></kwd-group><mixed-citation publication-type="journal"><person-group><name><surname>Xu</surname><given-names>Rui-Fang</given-names></name><name><surname>Karunarathna</surname><given-names>Samantha C.</given-names></name><name><surname>Phukhamsakda</surname><given-names>Chayanard</given-names></name><name><surname>Dai</surname><given-names>Dong-Qin</given-names></name><name><surname>Elgorban</surname><given-names>Abdallah M.</given-names></name><name><surname>Suwannarach</surname><given-names>Nakarin</given-names></name><name><surname>Kumla</surname><given-names>Jaturong</given-names></name><name><surname>Wang</surname><given-names>Xiao-Yan</given-names></name><name><surname>Tibpromma</surname><given-names>Saowaluck</given-names></name></person-group><article-title>﻿Four new species of <tp:taxon-name><tp:taxon-name-part taxon-name-part-type="class">Dothideomycetes</tp:taxon-name-part></tp:taxon-name> (<tp:taxon-name><tp:taxon-name-part taxon-name-part-type="phylum">Ascomycota</tp:taxon-name-part></tp:taxon-name>) from Pará Rubber (<italic><tp:taxon-name><tp:taxon-name-part taxon-name-part-type="genus" reg="Hevea">Hevea</tp:taxon-name-part><tp:taxon-name-part taxon-name-part-type="species" reg="brasiliensis">brasiliensis</tp:taxon-name-part></tp:taxon-name></italic>) in Yunnan Province, China</article-title><source>MycoKeys</source><day>22</day><month>03</month><year>2024</year><volume>103</volume><fpage>71</fpage><lpage>95</lpage><pub-id pub-id-type="doi">10.3897/mycokeys.103.117580</pub-id></mixed-citation></tp:treatment-meta><tp:nomenclature><label>﻿</label><tp:taxon-name>
              <object-id xmlns:xlink="http://www.w3.org/1999/xlink" content-type="arpha" xlink:type="simple">AA520AD2-DE95-5072-8D54-6E125383EF49</object-id>
              <tp:taxon-name-part taxon-name-part-type="genus" reg="Pseudochaetosphaeronema">Pseudochaetosphaeronema</tp:taxon-name-part>
              <tp:taxon-name-part taxon-name-part-type="species" reg="lincangensis">lincangensis</tp:taxon-name-part>
              <object-id xmlns:xlink="http://www.w3.org/1999/xlink" xlink:type="simple">Index Fungorum number: IF901421</object-id>
              <object-id xmlns:xlink="http://www.w3.org/1999/xlink" xlink:type="simple">Facesoffungi number: FoF15197</object-id>
            </tp:taxon-name><tp:taxon-authority>R.F. Xu &amp; Tibpromma</tp:taxon-authority><tp:taxon-status xmlns:xlink="http://www.w3.org/1999/xlink" xlink:type="simple">sp. nov.</tp:taxon-status><xref ref-type="fig" rid="F5">Fig. 5</xref></tp:nomenclature><tp:treatment-sec sec-type="etymology" id="SECID0EYVBG"><title>Etymology.</title><p>The name refers to the location “Lincang, Yunnan, China”, where the holotype was collected.</p></tp:treatment-sec><tp:treatment-sec sec-type="Holotype" id="SECID0E4VBG"><title>Holotype.</title><p><abbrev xmlns:xlink="http://www.w3.org/1999/xlink" xlink:title="Herbarium of Zhongkai University of Agriculture and Engineering" id="ABBRID0EDWBG" xlink:type="simple">ZHKU</abbrev> 23–0105.</p></tp:treatment-sec><tp:treatment-sec sec-type="description" id="SECID0EHWBG"><title>Description.</title><p><bold><italic>Saprobic</italic></bold> on a dead branch of <italic><tp:taxon-name><tp:taxon-name-part taxon-name-part-type="genus" reg="Hevea">Hevea</tp:taxon-name-part><tp:taxon-name-part taxon-name-part-type="species" reg="brasiliensis">brasiliensis</tp:taxon-name-part></tp:taxon-name></italic>. <bold><italic>Sexual morph</italic></bold>: Ascomata 140–245 μm high, 255–290 μm diam., (x‾ = 190 × 267 μm, n = 5), immersed, visible as dark-brown dots on the host surface, solitary, uni-loculate, ampulliform, without ostiole. Peridium 18–50 μm wide, several layers, comprising dark-brown to pale-brown cells of textura angularis. Hamathecium comprises 2–3 μm wide, numerous, hyaline, unbranched, pseudoparaphyses. Asci 90–145 × 15–30 μm (x‾ = 112 × 22 μm, n = 15), 8-spored, bitunicate, cylindrical to clavate, apically rounded, short pedicelate, with a small ocular chamber, thick-walled. Ascospores 25–40 × 8–15 μm (x‾ = 30 × 11 μm, n = 35), overlapping, 2-seriate, fusiform, 1-septum in the middle of cell, widest at the centre and tapering towards narrow ends, constricted at the septum, hyaline, guttulate, with ellipsoid mucilaginous sheath, thick and smooth-walled. <bold><italic>Asexual morph</italic></bold>: Undetermined.</p><fig id="F5" position="float" orientation="portrait"><object-id xmlns:xlink="http://www.w3.org/1999/xlink" content-type="doi" xlink:type="simple">10.3897/mycokeys.103.117580.figure5</object-id><object-id xmlns:xlink="http://www.w3.org/1999/xlink" content-type="arpha" xlink:type="simple">8335A6D7-A176-5264-AE57-91CC0B399C84</object-id><label>Figure 5.</label><caption><p><italic><tp:taxon-name><tp:taxon-name-part taxon-name-part-type="genus" reg="Pseudochaetosphaeronema">Pseudochaetosphaeronema</tp:taxon-name-part><tp:taxon-name-part taxon-name-part-type="species" reg="lincangensis">lincangensis</tp:taxon-name-part></tp:taxon-name></italic> (<abbrev xmlns:xlink="http://www.w3.org/1999/xlink" xlink:title="Herbarium of Zhongkai University of Agriculture and Engineering" id="ABBRID0EWXBG" xlink:type="simple">ZHKU</abbrev> 23–0105, <bold>holotype</bold>) <bold>a, b</bold> appearance of ascomata on host substrate <bold>c</bold> vertical section of an ascoma <bold>d</bold> section of peridium <bold>e</bold> pseudoparaphyses <bold>f–i</bold> asci <bold>j</bold> a germinated ascospore <bold>l–q</bold> ascospores <bold>k</bold> ascospore stained with Indian ink <bold>r, s</bold> colonies on PDA (r-front and s-reverse views). Scale bars: 100 µm (<bold>c</bold>); 50 µm (<bold>d</bold>); 30 µm (<bold>e–j</bold>); 200 µm (<bold>g</bold>); 10 µm (<bold>k, l–q</bold>).</p></caption><graphic xmlns:xlink="http://www.w3.org/1999/xlink" xlink:href="mycokeys-103-071-g005.jpg" position="float" orientation="portrait" xlink:type="simple" id="oo_1007724.jpg"><uri content-type="original_file" xlink:type="simple">https://binary.pensoft.net/fig/1007724</uri></graphic></fig></tp:treatment-sec><tp:treatment-sec sec-type="description" id="SECID0E4YBG"><title>Culture characteristics.</title><p>culture on PDA, colonies slow growing on 28 °C, low convex, entire, smooth, edge is off-white from above, dark brown, edge is orange on reverse side.</p></tp:treatment-sec><tp:treatment-sec sec-type="material" id="SECID0ECZBG"><title>Material examined.</title><p>China, Yunnan Province, Lincang on a dead branch of <italic><tp:taxon-name><tp:taxon-name-part taxon-name-part-type="genus" reg="Hevea">Hevea</tp:taxon-name-part><tp:taxon-name-part taxon-name-part-type="species" reg="brasiliensis">brasiliensis</tp:taxon-name-part></tp:taxon-name></italic>, 28 July 2022, Rui-Fang Xu, LCR07 (<abbrev xmlns:xlink="http://www.w3.org/1999/xlink" xlink:title="Herbarium of Zhongkai University of Agriculture and Engineering" id="ABBRID0ETZBG" xlink:type="simple">ZHKU</abbrev> 23–0105, holotype); ex-type <abbrev xmlns:xlink="http://www.w3.org/1999/xlink" xlink:title="Zhongkai University of Agriculture and Engineering" id="ABBRID0EXZBG" xlink:type="simple">ZHKUCC</abbrev> 23–0800, <abbrev xmlns:xlink="http://www.w3.org/1999/xlink" xlink:title="Zhongkai University of Agriculture and Engineering" id="ABBRID0E2ZBG" xlink:type="simple">ZHKUCC</abbrev> 23–0801.</p></tp:treatment-sec><tp:treatment-sec sec-type="GenBank numbers" id="SECID0E6ZBG"><title>GenBank numbers.</title><p><abbrev xmlns:xlink="http://www.w3.org/1999/xlink" xlink:title="Zhongkai University of Agriculture and Engineering" id="ABBRID0EF1BG" xlink:type="simple">ZHKUCC</abbrev> 23–0800 = ITS: <ext-link xmlns:xlink="http://www.w3.org/1999/xlink" ext-link-type="gen" xlink:href="OR853095" xlink:type="simple">OR853095</ext-link>, LSU: <ext-link xmlns:xlink="http://www.w3.org/1999/xlink" ext-link-type="gen" xlink:href="OR922336" xlink:type="simple">OR922336</ext-link>, SSU: <ext-link xmlns:xlink="http://www.w3.org/1999/xlink" ext-link-type="gen" xlink:href="OR922342" xlink:type="simple">OR922342</ext-link>, <italic>tef</italic>1-α: <ext-link xmlns:xlink="http://www.w3.org/1999/xlink" ext-link-type="gen" xlink:href="OR966290" xlink:type="simple">OR966290</ext-link>; <abbrev xmlns:xlink="http://www.w3.org/1999/xlink" xlink:title="Zhongkai University of Agriculture and Engineering" id="ABBRID0E61BG" xlink:type="simple">ZHKUCC</abbrev> 23–0801 = ITS: <ext-link xmlns:xlink="http://www.w3.org/1999/xlink" ext-link-type="gen" xlink:href="OR853096" xlink:type="simple">OR853096</ext-link>, LSU: <ext-link xmlns:xlink="http://www.w3.org/1999/xlink" ext-link-type="gen" xlink:href="OR922337" xlink:type="simple">OR922337</ext-link>, SSU: <ext-link xmlns:xlink="http://www.w3.org/1999/xlink" ext-link-type="gen" xlink:href="OR922343" xlink:type="simple">OR922343</ext-link>, <italic>tef</italic>1-α: <ext-link xmlns:xlink="http://www.w3.org/1999/xlink" ext-link-type="gen" xlink:href="OR966291" xlink:type="simple">OR966291</ext-link>.</p></tp:treatment-sec><tp:treatment-sec sec-type="notes" id="SECID0EZ2BG"><title>Notes.</title><p>In the phylogenetic analyses, <italic><tp:taxon-name><tp:taxon-name-part taxon-name-part-type="genus" reg="Pseudochaetosphaeronema">Pseudochaetosphaeronema</tp:taxon-name-part><tp:taxon-name-part taxon-name-part-type="species" reg="lincangensis">lincangensis</tp:taxon-name-part></tp:taxon-name></italic> clusters distinctly, sister to <italic><tp:taxon-name><tp:taxon-name-part taxon-name-part-type="genus" reg="Pseudochaetosphaeronema">P.</tp:taxon-name-part><tp:taxon-name-part taxon-name-part-type="species" reg="kunmingense">kunmingense</tp:taxon-name-part></tp:taxon-name></italic>, <italic><tp:taxon-name><tp:taxon-name-part taxon-name-part-type="genus" reg="Pseudochaetosphaeronema">P.</tp:taxon-name-part><tp:taxon-name-part taxon-name-part-type="species" reg="magnoliae">magnoliae</tp:taxon-name-part></tp:taxon-name></italic> and <italic><tp:taxon-name><tp:taxon-name-part taxon-name-part-type="genus" reg="Pseudochaetosphaeronema">P.</tp:taxon-name-part><tp:taxon-name-part taxon-name-part-type="species" reg="siamensis">siamensis</tp:taxon-name-part></tp:taxon-name></italic> with 90% MP, 1.00 PP support (Fig. <xref ref-type="fig" rid="F3">3</xref>). The base pair differences in ITS, LSU, SSU and <italic>tef</italic>1-α sequences of our new species are compared with <italic><tp:taxon-name><tp:taxon-name-part taxon-name-part-type="genus" reg="Pseudochaetosphaeronema">P.</tp:taxon-name-part><tp:taxon-name-part taxon-name-part-type="species" reg="kunmingense">kunmingense</tp:taxon-name-part></tp:taxon-name></italic>, <italic><tp:taxon-name><tp:taxon-name-part taxon-name-part-type="genus" reg="Pseudochaetosphaeronema">P.</tp:taxon-name-part><tp:taxon-name-part taxon-name-part-type="species" reg="magnoliae">magnoliae</tp:taxon-name-part></tp:taxon-name></italic> and <italic><tp:taxon-name><tp:taxon-name-part taxon-name-part-type="genus" reg="Pseudochaetosphaeronema">P.</tp:taxon-name-part><tp:taxon-name-part taxon-name-part-type="species" reg="siamensis">siamensis</tp:taxon-name-part></tp:taxon-name></italic> (Table <xref ref-type="table" rid="T3">3</xref>). However, we could not compare the morphological characteristics of the species above, as they were described, based on asexual morphs. Therefore, based on morphology and phylogeny, we introduce <italic><tp:taxon-name><tp:taxon-name-part taxon-name-part-type="genus" reg="Pseudochaetosphaeronema">Pseudochaetosphaeronema</tp:taxon-name-part><tp:taxon-name-part taxon-name-part-type="species" reg="lincangensis">lincangensis</tp:taxon-name-part></tp:taxon-name></italic> as a new species.</p><table-wrap id="T3" position="float" orientation="portrait"><label>Table 3.</label><caption><p>Nucleotide differences in the ITS, LSU, SSU and <italic>tef</italic>1-α of <italic><tp:taxon-name><tp:taxon-name-part taxon-name-part-type="genus" reg="Pseudochaetosphaeronema">P.</tp:taxon-name-part><tp:taxon-name-part taxon-name-part-type="species" reg="lincangensis">lincangensis</tp:taxon-name-part></tp:taxon-name></italic> (<abbrev xmlns:xlink="http://www.w3.org/1999/xlink" xlink:title="Zhongkai University of Agriculture and Engineering" id="ABBRID0EBAAI" xlink:type="simple">ZHKUCC</abbrev> 23–0800) compared with <italic><tp:taxon-name><tp:taxon-name-part taxon-name-part-type="genus" reg="Pseudochaetosphaeronema">P.</tp:taxon-name-part><tp:taxon-name-part taxon-name-part-type="species" reg="kunmingense">kunmingense</tp:taxon-name-part></tp:taxon-name></italic>, <italic><tp:taxon-name><tp:taxon-name-part taxon-name-part-type="genus" reg="Pseudochaetosphaeronema">P.</tp:taxon-name-part><tp:taxon-name-part taxon-name-part-type="species" reg="magnoliae">magnoliae</tp:taxon-name-part></tp:taxon-name></italic> and <italic><tp:taxon-name><tp:taxon-name-part taxon-name-part-type="genus" reg="Pseudochaetosphaeronema">P.</tp:taxon-name-part><tp:taxon-name-part taxon-name-part-type="species" reg="siamensis">siamensis</tp:taxon-name-part></tp:taxon-name></italic>.</p></caption><table id="TID0EDICK" rules="all"><tbody><tr><th rowspan="1" colspan="1">Strains</th><th rowspan="1" colspan="1">ITS</th><th rowspan="1" colspan="1">LSU</th><th rowspan="1" colspan="1">SSU</th><th rowspan="1" colspan="1"><italic>tef</italic>1-α</th></tr><tr><td rowspan="1" colspan="1"><italic><tp:taxon-name><tp:taxon-name-part taxon-name-part-type="genus" reg="Pseudochaetosphaeronema">P.</tp:taxon-name-part><tp:taxon-name-part taxon-name-part-type="species" reg="kunmingense">kunmingense</tp:taxon-name-part></tp:taxon-name></italic> (KUMCC 19–0215)</td><td rowspan="1" colspan="1">30/506 (5.93%)</td><td rowspan="1" colspan="1">10/855 (1.16%)</td><td rowspan="1" colspan="1">4/1012 (0.39%)</td><td rowspan="1" colspan="1">38/893 (4.26%)</td></tr><tr><td rowspan="1" colspan="1"><italic><tp:taxon-name><tp:taxon-name-part taxon-name-part-type="genus" reg="Pseudochaetosphaeronema">P.</tp:taxon-name-part><tp:taxon-name-part taxon-name-part-type="species" reg="magnoliae">magnoliae</tp:taxon-name-part></tp:taxon-name></italic> (KUMCC 17–0196)</td><td rowspan="1" colspan="1">51/539 (9.46%)</td><td rowspan="1" colspan="1">19/854 (2.22%)</td><td rowspan="1" colspan="1">8/939 (0.85%)</td><td rowspan="1" colspan="1">32/899 (3.56%)</td></tr><tr><td rowspan="1" colspan="1"><italic><tp:taxon-name><tp:taxon-name-part taxon-name-part-type="genus" reg="Pseudochaetosphaeronema">P.</tp:taxon-name-part><tp:taxon-name-part taxon-name-part-type="species" reg="siamensis">siamensis</tp:taxon-name-part></tp:taxon-name></italic> (MFUCC 17–2287)</td><td rowspan="1" colspan="1">43/480 (8.96%)</td><td rowspan="1" colspan="1">11/848 (1.29%)</td><td rowspan="1" colspan="1">1/1005 (0.09%)</td><td rowspan="1" colspan="1">98/645 (15.19%)</td></tr></tbody></table></table-wrap></tp:treatment-sec><tp:treatment-sec><!--Section generated to contain objects referenced in tp:taxon-treatment.--><fig id="F3" position="float" orientation="portrait"><object-id xmlns:xlink="http://www.w3.org/1999/xlink" content-type="doi" xlink:type="simple">10.3897/mycokeys.103.117580.figure3</object-id><object-id xmlns:xlink="http://www.w3.org/1999/xlink" content-type="arpha" xlink:type="simple">8CD3F8E8-207C-5D8C-9DA2-DF5DF792A9D0</object-id><label>Figure 3.</label><caption><p>Phylogram generated from Maximum Likelihood analysis based on combined LSU, ITS, SSU, <italic>tef</italic>1-α and <italic>rpb</italic>2 sequence data of 119 taxa, which comprised 4399 base pairs (LSU = 908 bp, ITS = 512 bp, SSU = 1000 bp, <italic>tef</italic>1-α = 925 bp, <italic>rpb</italic>2 = 1054 bp). The best scoring RAxML tree with a final likelihood value of -38918.764563 is presented. The matrix had 2023 distinct alignment patterns, with 39.00% of undetermined characters or gaps. Estimated base frequencies were as follows: A = 0.245191, C = 0.247520, G = 0.268228, T = 0.239061; substitution rates: AC = 1.533778, AG = 3.877174, AT = 1.672983, CG = 1.254032, CT = 8.838860, GT = 1.000000; gamma distribution shape parameter α = 0.208600. Bootstrap support values for ML equal to or greater than 60% and Bayesian Inference analysis values equal to or greater than 0.90 PP are labelled at each node. The tree is rooted with <italic><tp:taxon-name><tp:taxon-name-part taxon-name-part-type="genus" reg="Seriascoma">Seriascoma</tp:taxon-name-part><tp:taxon-name-part taxon-name-part-type="species" reg="didymospora">didymospora</tp:taxon-name-part></tp:taxon-name></italic> (MFLUCC 11–0179) and <italic><tp:taxon-name><tp:taxon-name-part taxon-name-part-type="genus" reg="Seriascoma">S.</tp:taxon-name-part><tp:taxon-name-part taxon-name-part-type="species" reg="didymospora">didymospora</tp:taxon-name-part></tp:taxon-name></italic> (MFLUCC 11–0194). Related sequences were obtained from <xref ref-type="bibr" rid="B16">De Silva et al. (2022)</xref>, <xref ref-type="bibr" rid="B42">Lu et al. (2022)</xref> and <xref ref-type="bibr" rid="B40">Li et al. (2023)</xref>. The new isolates are indicated in red and the ex-type strains are in bold.</p></caption><graphic xmlns:xlink="http://www.w3.org/1999/xlink" xlink:href="mycokeys-103-071-g003.jpg" position="float" orientation="portrait" xlink:type="simple" id="oo_1007722.jpg"><uri content-type="original_file" xlink:type="simple">https://binary.pensoft.net/fig/1007722</uri></graphic></fig></tp:treatment-sec><ref-list><ref id="B16"><mixed-citation xmlns:xlink="http://www.w3.org/1999/xlink" xlink:type="simple"><person-group><name name-style="western"><surname>De Silva</surname><given-names>N</given-names></name><name name-style="western"><surname>Hyde</surname><given-names>KD</given-names></name><name name-style="western"><surname>Lumyong</surname><given-names>S</given-names></name><name name-style="western"><surname>Phillips</surname><given-names>A</given-names></name><name name-style="western"><surname>Bhat</surname><given-names>D</given-names></name><name name-style="western"><surname>Maharachchikumbura</surname><given-names>S</given-names></name><name name-style="western"><surname>Thambugala</surname><given-names>K</given-names></name><name name-style="western"><surname>Tennakoon</surname><given-names>D</given-names></name><name name-style="western"><surname>Suwannarach</surname><given-names>N</given-names></name><name name-style="western"><surname>Karunarathna</surname><given-names>SC</given-names></name></person-group> (<year>2022</year>) <article-title>Morphology, phylogeny, host association and geography of fungi associated with plants of <tp:taxon-name><tp:taxon-name-part taxon-name-part-type="family">Annonaceae</tp:taxon-name-part></tp:taxon-name>, <tp:taxon-name><tp:taxon-name-part taxon-name-part-type="family">Apocynaceae</tp:taxon-name-part></tp:taxon-name> and <tp:taxon-name><tp:taxon-name-part taxon-name-part-type="family">Magnoliaceae</tp:taxon-name-part></tp:taxon-name>.</article-title><source>Mycosphere: Journal of Fungal Biology</source><volume>13</volume>(<issue>1</issue>): <fpage>955</fpage>–<lpage>1076</lpage>. <ext-link xlink:href="10.5943/mycosphere/13/1/12" ext-link-type="doi" xlink:type="simple">https://doi.org/10.5943/mycosphere/13/1/12</ext-link></mixed-citation></ref><ref id="B42"><mixed-citation xmlns:xlink="http://www.w3.org/1999/xlink" xlink:type="simple"><person-group><name name-style="western"><surname>Lu</surname><given-names>L</given-names></name><name name-style="western"><surname>Karunarathna</surname><given-names>SC</given-names></name><name name-style="western"><surname>Dai</surname><given-names>D</given-names></name><name name-style="western"><surname>Jayawardena</surname><given-names>RS</given-names></name><name name-style="western"><surname>Suwannarach</surname><given-names>N</given-names></name><name name-style="western"><surname>Tibpromma</surname><given-names>S</given-names></name></person-group> (<year>2022</year>) <article-title>Three new species of <italic><tp:taxon-name><tp:taxon-name-part taxon-name-part-type="genus">Nigrograna</tp:taxon-name-part></tp:taxon-name></italic> (<tp:taxon-name><tp:taxon-name-part taxon-name-part-type="class">Dothideomycetes</tp:taxon-name-part></tp:taxon-name>, <tp:taxon-name><tp:taxon-name-part taxon-name-part-type="order">Pleosporales</tp:taxon-name-part></tp:taxon-name>) associated with Arabica coffee from Yunnan Province, China.</article-title><source>MycoKeys</source><volume>94</volume>: <fpage>51</fpage>–<lpage>71</lpage>. <ext-link xlink:href="10.3897/mycokeys.94.95751" ext-link-type="doi" xlink:type="simple">https://doi.org/10.3897/mycokeys.94.95751</ext-link></mixed-citation></ref><ref id="B40"><mixed-citation xmlns:xlink="http://www.w3.org/1999/xlink" xlink:type="simple"><person-group><name name-style="western"><surname>Li</surname><given-names>W-L</given-names></name><name name-style="western"><surname>Liang</surname><given-names>R-R</given-names></name><name name-style="western"><surname>Dissanayake</surname><given-names>A</given-names></name><name name-style="western"><surname>Liu</surname><given-names>J-K</given-names></name></person-group> (<year>2023</year>) <article-title>Mycosphere Notes 413–448: <tp:taxon-name><tp:taxon-name-part taxon-name-part-type="class">Dothideomycetes</tp:taxon-name-part></tp:taxon-name> associated with woody oil plants in China.</article-title><source>Mycosphere: Journal of Fungal Biology</source><volume>14</volume>(<issue>1</issue>): <fpage>1436</fpage>–<lpage>1529</lpage>. <ext-link xlink:href="10.5943/mycosphere/14/1/16" ext-link-type="doi" xlink:type="simple">https://doi.org/10.5943/mycosphere/14/1/16</ext-link></mixed-citation></ref></ref-list></tp:taxon-treatment>
